# Supplementary material for: Whole-genome sequencing of the ant Crematogaster osakensis (Hymenoptera: Formicidae: Myrmicinae)
Source: DNA Res. 2025 May 20;32(3):dsaf012. doi: 10.1093/dnares/dsaf012 (PMC12167229; doi:10.1093/dnares/dsaf012)
Supplement: dsaf012_suppl_Supplementary_Tables_S1-S2 [file dsaf012_suppl_supplementary_tables_s1-s2.xlsx]

## Sheet: Table S1
Table S1. Information of genome and reanalysis of previous transcriptome data.
Genome information							Reanalysis of transcriptome data (Gotoh et al., 2017) based on genome information in this study
	Blast annotation against Drosophila melanogaster		Blast annotation against Apis mellifera		Blast annotation against Temnothorax curvispinosus		Queens										Males
GeneID	Identity (%)	Description	Identity (%)	Description	Identity (%)	Description	Log2FC (1 week spermatheca/body)	FDR (1 week spermatheca/body)	Log2FC (1 year spermatheca/body)	FDR (1 year spermatheca/body)	Log2FC (1 week mated/unmated spermatheca)	FDR (1 week mated/unmated spermatheca)	Log2FC (1 year/1 week spermatheca)	FDR (1 week mated/unmated spermatheca)	Expression pattern in queens* (Gotoh et al., 2017)	Contig ID of transcript used for in situ probe synthesis	Log2FC (accessory gland/male body)	FDR (accessory gland/male body)
C.osakensis_00001					68.75	XP_024891533.1 uncharacterized protein LOC112467238, partial
C.osakensis_00002					76	XP_024870341.1 uncharacterized protein LOC112453686, partial
C.osakensis_00003	60.131	NP_647958.1 cytochrome c1, isoform A	71.475	XP_006560170.1 cytochrome c1, heme protein, mitochondrial isoform X2	91.857	XP_024894222.1 cytochrome c1, heme protein, mitochondrial isoform X2	1.25521	7.24e-26	0.786796	0.000447221	-0.162424	0.341514	0.0579004	0.843403			-2.86453	1.53381e-30
C.osakensis_00004	66.234	NP_727993.1 ribosomal protein S19a, isoform C	94.805	XP_006572525.1 40S ribosomal protein S19	98.701	XP_024893804.1 40S ribosomal protein S19a-like	-0.470604	0.244021	0.23956	0.484673	-0.461341	0.10238	0.17307	0.718634			0.337787	0.466967
C.osakensis_00005			47.98	XP_026296346.1 uncharacterized protein LOC113218759	79.082	XP_024893803.1 uncharacterized protein LOC112468721	-3.89449	0.263916	-2.1279	0.408153	-2.0402	NA	1.81686	NA			-4.5054	0.00364693
C.osakensis_00006	24.299	NP_001245670.1 uncharacterized protein Dmel_CG43088			68.883	XP_024870251.1 protein ANTAGONIST OF LIKE HETEROCHROMATIN PROTEIN 1-like	0.397979	0.818208	0.148354	0.924855	0.156151	0.966182	0.940618	0.708023			-0.750372	0.612725
C.osakensis_00007					51.394	XP_024875525.1 uncharacterized protein LOC112456938	-5.08278	0.0119188	-3.40994	0.0830289	NA	NA	1.81686	NA			-1.68732	0.30711
C.osakensis_00008
C.osakensis_00009					68.896	XP_024894104.1 uncharacterized protein LOC112468920	-1.65357	0.251182	-0.822504	0.331774	0.0279184	0.99415	1.5903	0.399224			0.0296819	0.96781
C.osakensis_00010	26.519	NP_001188999.1 matrix metalloproteinase 1, isoform E	37.063	XP_026300724.1 matrix metalloproteinase-2 isoform X4	50.281	XP_024882292.1 matrix metalloproteinase-2-like	-0.35273	NA	-1.42099	NA	0.501744	NA	-1.35234	NA			-0.114499	0.949742
C.osakensis_00011					35.507	XP_024892551.1 LOW QUALITY PROTEIN: uncharacterized protein LOC112467890	3.46359	0.354806	3.06209	0.257701	0.465513	0.920588	0.0466799	0.994114			-4.59671	0.135017
C.osakensis_00012							0.0512953	0.968737	-0.104078	0.913031	-0.493315	0.779035	1.04259	0.435644			-0.127474	0.877892
C.osakensis_00013					78.824	XP_024868242.1 uncharacterized protein LOC112452334
C.osakensis_00014							-3.39703	0.279762	-2.08023	NA	NA	NA	NA	NA			-4.86961	0.0171837
C.osakensis_00015					60	XP_024873745.1 uncharacterized protein LOC112455795	-0.077462	0.974839	-0.23913	0.887589	1.18704	0.796621	0.589829	0.869312			-2.77077	0.0335135
C.osakensis_00016					32.051	XP_024882329.1 uncharacterized protein LOC112461348, partial	NA	NA	-1.9664	NA	NA	NA	NA	NA			NA	NA
C.osakensis_00017	24.028	NP_001245670.1 uncharacterized protein Dmel_CG43088			67.507	XP_024870251.1 protein ANTAGONIST OF LIKE HETEROCHROMATIN PROTEIN 1-like	0.802899	0.677177	-0.106684	0.955257	1.74005	0.596472	-0.149619	0.969249			-0.710488	0.608636
C.osakensis_00018	44.192	NP_651754.1 uncharacterized protein Dmel_CG7896	64.938	XP_001121284.2 protein artichoke isoform X2	89.818	XP_024892061.1 chaoptin-like	-0.0668818	0.94608	-0.771538	0.338099	0.208085	0.918988	0.131154	0.948627			-1.75816	0.0877029
C.osakensis_00019
C.osakensis_00020			38.889	XP_006571987.1 histone-lysine N-methyltransferase SETMAR-like
C.osakensis_00021					74.233	XP_024889397.1 uncharacterized protein LOC112465861	NA	NA	1.53609	NA	NA	NA	1.28048	NA			-0.561111	0.916901
C.osakensis_00022					31.22	XP_024869057.1 uncharacterized protein LOC112452865, partial	-1.47742	0.636905	-0.805842	0.847157	0.100183	NA	-0.349659	NA			0.920314	0.767187
C.osakensis_00023					36.615	XP_024875226.1 uncharacterized protein LOC112456728
C.osakensis_00024					31.579	XP_024873857.1 uncharacterized protein LOC112455885	-0.478679	0.531432	-0.496723	0.553737	0.365041	0.788541	-0.390087	0.792918			0.0252871	0.978058
C.osakensis_00025					33.562	XP_024868292.1 uncharacterized protein LOC112452362 isoform X2
C.osakensis_00026					71.429	XP_024890070.1 uncharacterized protein LOC112466276	NA	NA	3.95162	0.39603	NA	NA	3.69697	NA			NA	NA
C.osakensis_00027							-3.95378	0.0797351	-2.95675	0.482608	0.611186	NA	-0.593133	NA			-1.11306	0.769554
C.osakensis_00028	65.217	NP_733380.1 jdp, isoform B	75.141	XP_026296819.1 J domain-containing protein isoform X1	98.276	XP_024893831.1 J domain-containing protein	1.06148	5.61744e-07	0.0700339	0.86353	0.432983	0.0770039	-0.366885	0.280126			-1.10411	0.00125486
C.osakensis_00029			72.284	XP_026298510.1 guanine nucleotide exchange factor for Rab-3A	94.178	XP_024893823.1 guanine nucleotide exchange factor for Rab-3A-like	-1.17017	1.83947e-05	-1.17784	1.48667e-08	0.439883	0.00310375	-0.452661	0.0238425			1.38395	1.06498e-07
C.osakensis_00030			23.23	XP_026295448.1 uncharacterized protein LOC551170 isoform X6	68.715	XP_024893834.1 uncharacterized protein LOC112468739	2.21817	0.0193388	2.79686	1.14227e-06	1.96562	0.189293	-0.899096	0.589768			5.36646	0.00246945
C.osakensis_00031			44.571	XP_003251898.2 putative uncharacterized protein DDB_G0282133	45.414	XP_024893810.1 uncharacterized protein LOC112468728 isoform X1	0.459102	0.766648	-2.52759	0.0360683	-0.0502187	0.983921	-1.48735	0.577651			3.38273	7.96952e-10
C.osakensis_00032							0.446919	0.340773	-1.05511	0.0901386	-0.264406	0.740875	-1.20077	0.0475625			-1.89646	0.00366735
C.osakensis_00033	29.392	NP_001097031.2 uncharacterized protein Dmel_CG8028, isoform C	52.254	XP_006569224.1 monocarboxylate transporter 9 isoform X2	80.091	XP_024893835.1 monocarboxylate transporter 9-like	-9.38649	2.61819e-12	-9.2641	1.07009e-12	NA	NA	NA	NA			-8.67015	2.56307e-09
C.osakensis_00034	57.843	NP_477164.1 cytochrome c distal, isoform A	61.165	XP_001120432.1 cytochrome c, testis-specific-like	92.381	XP_024893841.1 cytochrome c-like	-2.10079	0.481886	-1.84477	NA	0.611186	NA	-0.593133	NA			-2.98957	0.489514
C.osakensis_00035	28.393	NP_001097031.2 uncharacterized protein Dmel_CG8028, isoform C	49.634	XP_006569221.1 monocarboxylate transporter 9 isoform X1	79.965	XP_024893835.1 monocarboxylate transporter 9-like	-8.62573	3.79515e-10	-8.27771	2.2018e-09	NA	NA	NA	NA			-6.95623	6.432e-07
C.osakensis_00036	56.863	NP_477164.1 cytochrome c distal, isoform A	60.194	XP_001120432.1 cytochrome c, testis-specific-like	93.333	XP_024893841.1 cytochrome c-like	-3.08705	0.47442	-2.95844	0.392578	NA	NA	NA	NA			-3.05199	0.375218
C.osakensis_00037					48.75	XP_024870069.1 uncharacterized protein LOC112453514, partial	-2.03058	NA	NA	NA	NA	NA	NA	NA			NA	NA
C.osakensis_00038							-1.93804	0.227404	5.75009	0.00321343	-0.457492	0.886298	1.53001	0.424707			-2.14175	0.202916
C.osakensis_00039
C.osakensis_00040			42.466	XP_016768383.1 uncharacterized protein LOC100578421 isoform X3	30.851	XP_024869057.1 uncharacterized protein LOC112452865, partial	0.0832195	0.938829	3.34037	0.079489	1.0087	0.580636	-0.634594	0.757623			-2.68556	0.256321
C.osakensis_00041			83.333	XP_006571675.2 dynamin-binding protein	96.667	XP_024882274.1 dynamin-binding protein-like isoform X2	-0.321114	0.60701	0.770565	0.0582368	-0.0330087	0.971692	0.501965	0.384286			-0.0860712	0.916368
C.osakensis_00042			49.708	XP_006571675.2 dynamin-binding protein	85.965	XP_024882273.1 dynamin-binding protein-like isoform X1	-0.454017	0.418247	0.741762	0.0225717	-0.205479	0.68512	0.654579	0.0439199			-0.547925	0.239204
C.osakensis_00043					69.388	XP_024889575.1 uncharacterized protein LOC112465978, partial	-2.6801	0.00533239	5.24637	0.0110737	1.48204	0.476984	-0.195907	0.938413			-3.14396	0.00252355
C.osakensis_00044					32.374	XP_024890078.1 craniofacial development protein 2-like	1.02981	0.0628061	3.93181	1.31033e-13	0.285393	0.709474	0.751715	0.166081			-4.46784	0.00252102
C.osakensis_00045							1.39862	0.147509	2.36002	0.0151942	-0.308777	0.835373	0.0936925	0.959808			-6.08406	0.000781138
C.osakensis_00046	23.596	NP_001245670.1 uncharacterized protein Dmel_CG43088			73.5	XP_024892938.1 protein ALP1-like isoform X2	-3.4595	0.204574	0.258053	0.95158	-0.266078	NA	1.40813	NA			-5.08195	0.0211648
C.osakensis_00047	60.131	NP_647958.1 cytochrome c1, isoform A	71.148	XP_006560170.1 cytochrome c1, heme protein, mitochondrial isoform X2	91.531	XP_024894222.1 cytochrome c1, heme protein, mitochondrial isoform X2	1.19605	8.1e-27	0.666217	0.0164819	-0.209304	0.15791	-0.0548009	0.874766			-3.03316	4.35581e-33
C.osakensis_00048	72.973	NP_001261772.1 trailer hitch, isoform E	87.059	XP_393502.3 protein LSM14 homolog A isoform X1	92.885	XP_024866982.1 protein LSM14 homolog A isoform X1	-1.47352	3.00477e-09	-0.808844	0.000481279	-0.0338819	0.914785	0.31025	0.0798227			0.826762	0.00087279
C.osakensis_00049	35.968	NP_001137960.1 photoreceptor dehydrogenase, isoform D	77.953	XP_006560177.1 15-hydroxyprostaglandin dehydrogenase [NAD(+)] isoform X1	96.471	XP_024866984.1 15-hydroxyprostaglandin dehydrogenase [NAD(+)]-like isoform X1	-2.049	0.000186152	-2.02816	0.000167173	3.68838	0.0116227	-0.142831	0.935166			-4.61137	1.14963e-09
C.osakensis_00050	34.1	NP_001137959.1 photoreceptor dehydrogenase, isoform C	62.595	XP_026299150.1 uncharacterized protein LOC724838	94.677	XP_024891680.1 uncharacterized protein LOC112467325	-8.19189	2.54669e-09	-8.0796	2.56812e-09	NA	NA	NA	NA			-12.2064	7.14412e-22
C.osakensis_00051	34.646	NP_001137959.1 photoreceptor dehydrogenase, isoform C	40.684	XP_026299150.1 uncharacterized protein LOC724838	74.436	XP_024891680.1 uncharacterized protein LOC112467325	-8.71653	2.70564e-21	-8.14642	1.14611e-05	0.0334608	NA	1.39594	NA			-7.88829	7.24249e-06
C.osakensis_00052	34.646	NP_001137959.1 photoreceptor dehydrogenase, isoform C	40.684	XP_026299150.1 uncharacterized protein LOC724838	74.436	XP_024891680.1 uncharacterized protein LOC112467325	-11.2129	4.64557e-19	-10.4805	5.71621e-12	NA	NA	1.42859	NA			-8.11514	2.13381e-14
C.osakensis_00053	36.306	NP_001137959.1 photoreceptor dehydrogenase, isoform C	44.706	XP_026299150.1 uncharacterized protein LOC724838	79.532	XP_024893653.1 15-hydroxyprostaglandin dehydrogenase [NAD(+)]-like	-11.93	2.19455e-22	-9.4644	4.28977e-11	-3.54484	NA	3.32384	NA			-7.77759	7.2974e-09
C.osakensis_00054					62.242	XP_024875563.1 uncharacterized protein LOC112456967
C.osakensis_00055					76.444	XP_024879110.1 uncharacterized protein LOC112459306	-1.72153	0.652267	-0.804668	0.836533	-0.266078	NA	0.466177	NA			-1.37964	0.423001
C.osakensis_00056					85.35	XP_024889855.1 uncharacterized protein LOC112466153 isoform X2	-0.209538	NA	0.206	NA	0.611186	NA	0.857193	NA			-1.60325	0.41939
C.osakensis_00057	25.466	NP_001245670.1 uncharacterized protein Dmel_CG43088			56.14	XP_024885657.1 protein ALP1-like isoform X2	-0.819708	0.612066	0.378641	0.807883	-0.71423	0.619138	1.16166	0.255286			0.266063	0.666474
C.osakensis_00058					79.795	XP_024892533.1 uncharacterized protein LOC112467878
C.osakensis_00059					42.5	XP_024868626.1 uncharacterized protein LOC112452573
C.osakensis_00060
C.osakensis_00061					64.439	XP_024875305.1 uncharacterized protein LOC112456785
C.osakensis_00062					66.883	XP_024873898.1 uncharacterized protein LOC112455910, partial
C.osakensis_00063					49.505	XP_024889854.1 uncharacterized protein LOC112466153 isoform X1
C.osakensis_00064					54.839	XP_024886864.1 uncharacterized protein LOC112464232 isoform X1	-1.94328	0.40839	-1.65582	0.445125	-0.48753	NA	1.00763	NA			-5.5225	0.00236916
C.osakensis_00065					84.416	XP_024883723.1 sarcoplasmic reticulum histidine-rich calcium-binding protein-like	-2.48989	0.231205	-0.710633	0.695823	-0.170272	NA	1.80806	NA			-2.66001	0.0426409
C.osakensis_00066					54.545	XP_024892558.1 uncharacterized protein LOC112467894	-0.474332	0.725098	-0.220311	0.886364	-0.75536	0.493653	0.749685	0.537309			0.17886	0.775005
C.osakensis_00067					33.043	XP_024888386.1 formin-like protein 5	-3.24953	9.08969e-05	-2.45657	0.251103	1.80752	0.47111	-2.66125	0.304244			-1.70667	0.135405
C.osakensis_00068					74.576	XP_024889854.1 uncharacterized protein LOC112466153 isoform X1
C.osakensis_00069					65.442	XP_024890173.1 uncharacterized protein LOC112466344
C.osakensis_00070					69.524	XP_024874028.1 uncharacterized protein LOC112455996	-2.62892	NA	NA	NA	NA	NA	NA	NA			-3.43546	0.375218
C.osakensis_00071					67.29	XP_024868439.1 uncharacterized protein LOC112452216	1.75785	NA	2.46924	NA	-1.47324	NA	0.323481	NA			NA	NA
C.osakensis_00072					29.524	XP_024883877.1 DNA ligase 1-like isoform X2	NA	NA	-2.71204	0.54478	NA	NA	NA	NA			-4.2404	0.080022
C.osakensis_00073					28.777	XP_024883877.1 DNA ligase 1-like isoform X2	0.752235	NA	0.699158	0.864391	0.611186	NA	1.73298	NA			-3.97455	0.105412
C.osakensis_00074					40.559	XP_024888851.1 uncharacterized protein LOC112465515
C.osakensis_00075
C.osakensis_00076			27.419	XP_026301736.1 uncharacterized protein LOC107965822	28.444	XP_024881541.1 uncharacterized protein LOC112460864
C.osakensis_00077					40.331	XP_024881217.1 uncharacterized protein LOC112460653	2.40532	0.464703	0.0921048	0.951554	-0.766141	0.843571	2.67098	0.0630903			-2.85365	0.266053
C.osakensis_00078							-2.04501	NA	-0.614229	0.711613	-3.82917	NA	5.03052	0.036549			-4.59671	0.135017
C.osakensis_00079					37.931	XP_024878962.1 uncharacterized protein LOC112459187 isoform X2	-2.14056	0.544441	-1.32436	0.733974	0.611186	NA	0.462506	NA			-0.525013	NA
C.osakensis_00080					75.573	XP_024879106.1 uncharacterized protein LOC112459301	-2.98158	0.0413433	-2.82805	0.0691617	-0.297476	NA	-0.173974	NA			-4.61518	0.0072076
C.osakensis_00081					79.487	XP_024880159.1 uncharacterized protein LOC112459988	-1.17132	NA	-1.84477	NA	NA	NA	NA	NA			-1.3668	0.642645
C.osakensis_00082					43.137	XP_024875128.1 uncharacterized protein LOC112456671
C.osakensis_00083					64.634	XP_024885695.1 uncharacterized protein LOC112463502
C.osakensis_00084
C.osakensis_00085					57.407	XP_024868282.1 uncharacterized protein LOC112452354
C.osakensis_00086					41.102	XP_024871166.1 uncharacterized protein LOC112454162
C.osakensis_00087							0.752235	NA	-0.33654	NA	0.611186	NA	-0.593133	NA			NA	NA
C.osakensis_00088					43.979	XP_024890855.1 uncharacterized protein LOC112466778
C.osakensis_00089					37.619	XP_024876625.1 golgin subfamily A member 6-like protein 2	0.139261	0.828666	0.828841	0.110008	-0.34853	0.649576	1.24287	0.0145184			-0.654332	0.16829
C.osakensis_00090					67.431	XP_024890297.1 uncharacterized protein LOC112466440	0.243845	0.864156	3.82337	4.06942e-05	-0.119243	0.946751	0.938443	0.292947			0.232585	0.817101
C.osakensis_00091					72.611	XP_024889854.1 uncharacterized protein LOC112466153 isoform X1
C.osakensis_00092					61.943	XP_024880015.1 uncharacterized protein LOC112459878, partial	-1.1229	NA	-0.34818	0.929167	-0.528058	NA	0.857193	NA			0.166974	0.920624
C.osakensis_00093							0.752235	NA	-2.58534	0.498614	-0.266926	NA	-0.593133	NA			1.10618	0.420893
C.osakensis_00094					73.267	XP_024875568.1 uncharacterized protein LOC112456976, partial	-2.07916	NA	NA	NA	NA	NA	NA	NA			NA	NA
C.osakensis_00095					71.111	XP_024882295.1 uncharacterized protein LOC112461324	-4.98592	0.00444074	-0.817634	0.483303	-1.87796	NA	4.00987	0.122169			-3.01869	0.00463341
C.osakensis_00096					37.222	XP_024882218.1 uncharacterized protein LOC112461270
C.osakensis_00097					73.171	XP_024882360.1 uncharacterized protein LOC112461373	1.97591	0.176725	-0.568754	0.63207	1.30156	0.465684	-1.06523	0.603414			-1.3541	0.28205
C.osakensis_00098					75.455	XP_024889356.1 uncharacterized protein LOC112465835	1.37346	0.370633	-0.801061	0.534758	2.61764	0.158729	-0.936533	0.676117			-3.56319	0.00424
C.osakensis_00099					34.286	XP_024881886.1 uncharacterized protein LOC112461051 isoform X1
C.osakensis_00100					83.582	XP_024871690.1 uncharacterized protein LOC112454485	1.75785	NA	NA	NA	1.6122	NA	-1.59723	NA			-0.915991	0.75339
C.osakensis_00101							-1.17132	NA	1.53609	NA	NA	NA	1.28048	NA			-3.29538	0.406713
C.osakensis_00102	37.026	NP_524598.1 cytochrome P450-4c3	48.105	XP_006564430.1 cytochrome P450 4C1	63.11	XP_024892875.1 cytochrome P450 4C1-like isoform X1	-5.32469	1.0905e-08	-5.99187	0.000299254	-1.45275	0.513974	-3.18032	NA			-6.43537	2.55146e-10
C.osakensis_00103			85.882	XP_006560925.2 serine/threonine-protein phosphatase 4 regulatory subunit 4 isoform X3	91.111	XP_024884762.1 serine/threonine-protein phosphatase 4 regulatory subunit 4-like isoform X5	2.02423	0.34402	-1.43232	0.130994	0.39191	0.918988	1.67295	0.284473			-0.618985	0.772596
C.osakensis_00104			72.527	XP_006560925.2 serine/threonine-protein phosphatase 4 regulatory subunit 4 isoform X3	95.556	XP_024884761.1 serine/threonine-protein phosphatase 4 regulatory subunit 4-like isoform X4	1.14928	0.429991	-1.37962	0.20602	-0.330204	0.877669	-0.498235	0.83128			1.11273	0.267264
C.osakensis_00105					76.787	XP_024875305.1 uncharacterized protein LOC112456785
C.osakensis_00106	23.469	NP_610793.1 uncharacterized protein Dmel_CG13151	24.756	XP_006572180.1 piggyBac transposable element-derived protein 4	82.807	XP_024881886.1 uncharacterized protein LOC112461051 isoform X1
C.osakensis_00107
C.osakensis_00108	24.607	NP_001245670.1 uncharacterized protein Dmel_CG43088			65.487	XP_024888794.1 putative nuclease HARBI1 isoform X1	0.988798	0.585499	0.352425	0.83914	0.296033	0.928057	-0.114176	0.974452			-1.00624	0.416673
C.osakensis_00109					54.098	XP_024892655.1 uncharacterized protein K02A2.6-like, partial
C.osakensis_00110					83.333	XP_024883209.1 uncharacterized protein LOC112461964	0.177925	0.901596	-0.560318	0.571522	-0.607584	0.70891	0.395165	0.845797			0.701658	0.502166
C.osakensis_00111	27.273	NP_788761.1 uncharacterized protein Dmel_CG11504, isoform C	32.609	XP_003250800.2 uncharacterized protein LOC100578769	50	XP_024881427.1 uncharacterized protein LOC112460775	-1.17132	NA	-2.25663	NA	-1.48879	NA	NA	NA			NA	NA
C.osakensis_00112	34.085	NP_651080.2 nucleoporin 133kD	78.012	XP_016770290.2 nuclear pore complex protein Nup133	93.739	XP_024884347.1 nuclear pore complex protein Nup133 isoform X1	0.486276	0.0017097	0.0522445	0.841344	0.109082	0.689691	-0.213024	0.410075			0.718982	0.00276302
C.osakensis_00113	32.297	NP_726511.2 uncharacterized protein Dmel_CG9380, isoform D	50.54	XP_625222.4 uncharacterized protein LOC552843	84.578	XP_024887052.1 uncharacterized protein LOC112464344, partial	-4.96463	2.77961e-121	-7.02484	1.1431e-89	0.00800189	0.99415	-0.170384	0.873962			3.14678	2.98889e-07
C.osakensis_00114	68.725	NP_725259.1 Valyl-tRNA synthetase, isoform B	71.983	XP_006566781.2 valine--tRNA ligase isoform X1	91.537	XP_024890179.1 valine--tRNA ligase	0.887814	6.95424e-07	0.607121	0.00404385	-0.0510086	0.867289	0.133238	0.645852			0.883621	2.40824e-05
C.osakensis_00115					71.958	XP_024878860.1 uncharacterized protein LOC112459126, partial
C.osakensis_00116					67.327	XP_024868165.1 probable autophagy-related protein 17
C.osakensis_00117					47.945	XP_024870741.1 uncharacterized protein LOC112453927, partial	0.837659	0.423774	-0.303139	0.814154	0.0397772	0.983724	-0.241056	0.90804			-0.457451	0.683303
C.osakensis_00118					74.359	XP_024887724.1 uncharacterized protein LOC112464772, partial	NA	NA	-0.33654	NA	NA	NA	NA	NA			NA	NA
C.osakensis_00119					65.741	XP_024887724.1 uncharacterized protein LOC112464772, partial	1.48648	0.0890068	0.494902	0.575605	0.223913	0.896686	0.135736	0.934815			0.0603754	0.965496
C.osakensis_00120	20.468	NP_001245670.1 uncharacterized protein Dmel_CG43088			76.712	XP_024893693.1 putative nuclease HARBI1	0.951523	0.0486997	1.37967	0.000901201	-0.363144	0.616293	0.595768	0.257468			2.19272	4.18657e-06
C.osakensis_00121
C.osakensis_00122					54.604	XP_024881787.1 uncharacterized protein LOC112461010 isoform X1
C.osakensis_00123					41.985	XP_024879681.1 vicilin-like seed storage protein At2g18540
C.osakensis_00124			77.5	XP_026301737.1 LOW QUALITY PROTEIN: uncharacterized protein LOC113219358			-2.83078	0.00140436	-1.8168	0.000614037	-0.11184	0.940519	0.00688867	0.994786			-1.01448	0.49673
C.osakensis_00125			77.5	XP_026301737.1 LOW QUALITY PROTEIN: uncharacterized protein LOC113219358			-2.826	0.00116114	-1.82771	0.000709846	-0.183695	0.891601	0.0740945	0.916814			-0.99114	0.488299
C.osakensis_00126			77.5	XP_026301737.1 LOW QUALITY PROTEIN: uncharacterized protein LOC113219358			-2.84996	0.00137032	-1.78579	0.001182	-0.100407	0.943485	0.0732063	0.924626			-1.0305	0.484278
C.osakensis_00127							2.2533	NA	2.02743	0.681585	2.10954	NA	0.16363	NA			-4.02912	0.107367
C.osakensis_00128			40.87	XP_026301734.1 uncharacterized protein LOC113219351			-3.01114	0.000636117	-1.9293	0.0302305	-0.131554	0.914785	0.161349	0.768939			-0.971234	0.541429
C.osakensis_00129					68.38	XP_024873898.1 uncharacterized protein LOC112455910, partial	-2.91943	0.242402	-2.46254	0.38831	0.611186	NA	0.318703	NA			-0.871012	0.751767
C.osakensis_00130					75.641	XP_024870095.1 uncharacterized protein LOC112453534	-3.14939	0.0711087	-4.4062	0.0177748	-0.41492	NA	-0.881414	NA			-1.63691	0.0767093
C.osakensis_00131							-1.17132	NA	NA	NA	NA	NA	NA	NA			3.76489	0.000479533
C.osakensis_00132							1.51102	NA	-1.10432	NA	0.267957	NA	-1.35242	NA			-1.0549	0.782867
C.osakensis_00133					74.046	XP_024889609.1 uncharacterized protein LOC112466003	-1.17132	NA	-1.10432	NA	NA	NA	NA	NA			NA	NA
C.osakensis_00134
C.osakensis_00135							-0.0250904	0.9916	0.924178	0.75258	0.599602	NA	0.425948	NA			-0.461379	0.779393
C.osakensis_00136							NA	NA	-1.45687	NA	NA	NA	NA	NA			NA	NA
C.osakensis_00137					58.462	XP_024885287.1 uncharacterized protein LOC112463247
C.osakensis_00138			41.25	XP_016768466.1 putative leucine-rich repeat-containing protein DDB_G0290503	52.212	XP_024888969.1 THAP domain-containing protein 4-like	-1.25896	0.654447	2.1761	0.244432	-1.0784	NA	3.52267	0.163014			1.17339	0.583096
C.osakensis_00139					43.678	XP_024874571.1 uncharacterized protein LOC112456341	-1.17132	NA	-0.957421	NA	NA	NA	NA	NA			NA	NA
C.osakensis_00140			37.333	XP_016768466.1 putative leucine-rich repeat-containing protein DDB_G0290503	50	XP_024872540.1 THAP domain-containing protein 2-like	0.00562856	0.99679	1.46427	0.0347666	-1.30284	0.407247	2.81558	0.0015324			2.11949	0.0894142
C.osakensis_00141
C.osakensis_00142	20.814	NP_609674.3 uncharacterized protein Dmel_CG16863, isoform A	21.277	XP_016771932.2 zinc finger BED domain-containing protein 1	45.238	XP_024868044.1 zinc finger BED domain-containing protein 1-like
C.osakensis_00143					45.455	XP_024885691.1 uncharacterized protein LOC112463500	-4.56264	0.06956	-0.33654	NA	-1.48879	NA	NA	NA			NA	NA
C.osakensis_00144					75.49	XP_024891533.1 uncharacterized protein LOC112467238, partial	-1.95862	0.301746	-1.19827	0.500236	0.200452	NA	0.920862	NA			0.619462	0.516086
C.osakensis_00145	30.526	NP_648146.1 uncharacterized protein Dmel_CG7492			52.381	XP_024868956.1 protein ALP1-like
C.osakensis_00146					55.556	XP_024884674.1 protein ANTAGONIST OF LIKE HETEROCHROMATIN PROTEIN 1-like
C.osakensis_00147					50.82	XP_024881488.1 uncharacterized protein LOC112460833
C.osakensis_00148					76.66	XP_024892533.1 uncharacterized protein LOC112467878
C.osakensis_00149					61.65	XP_024868439.1 uncharacterized protein LOC112452216	-1.13471	0.453069	0.28944	0.915753	-0.244955	0.953177	-0.161166	NA			-1.1285	0.554522
C.osakensis_00150					54.73	XP_024869084.1 uncharacterized protein LOC112452878
C.osakensis_00151
C.osakensis_00152	37.5	NP_611558.2 hinge1			81.667	XP_024866994.1 uncharacterized protein LOC112451568
C.osakensis_00153					88.312	XP_024870775.1 uncharacterized protein LOC112453945
C.osakensis_00154					70.879	XP_024887092.1 uncharacterized protein LOC112464373
C.osakensis_00155					71.674	XP_024873898.1 uncharacterized protein LOC112455910, partial
C.osakensis_00156					84.688	XP_024870775.1 uncharacterized protein LOC112453945	-3.85309	0.105105	0.0522232	0.979552	-1.72797	NA	3.4439	NA			-2.96766	0.00666761
C.osakensis_00157					81.395	XP_024879110.1 uncharacterized protein LOC112459306
C.osakensis_00158					69.61	XP_024886653.1 uncharacterized protein LOC112464092
C.osakensis_00159					83.476	XP_024879009.1 uncharacterized protein LOC112459222, partial
C.osakensis_00160					90.78	XP_024889397.1 uncharacterized protein LOC112465861
C.osakensis_00161					73.469	XP_024891060.1 uncharacterized protein LOC112466931	-2.12655	NA	-1.71453	NA	-1.22786	NA	NA	NA			-3.05199	0.375218
C.osakensis_00162					66.047	XP_024876926.1 uncharacterized protein LOC112457861	1.57501	0.126729	0.730279	0.478268	0.291054	0.876018	0.102459	0.956913			-0.580535	0.696476
C.osakensis_00163							-2.61383	NA	2.55314	0.475331	NA	NA	3.25961	NA			-2.30493	0.672633
C.osakensis_00164					28.293	XP_024884191.1 uncharacterized protein LOC112462565	0.0876971	0.945353	2.53255	0.00852239	1.2034	0.265439	0.208349	0.894953			0.647054	0.376373
C.osakensis_00165					39.13	XP_024887724.1 uncharacterized protein LOC112464772, partial	-3.33596	0.0337183	-1.15437	0.277449	0.775697	NA	1.96836	0.393359			-4.39041	0.0025452
C.osakensis_00166	21.635	NP_731688.2 MBD-R2			30.464	XP_024869525.1 uncharacterized protein LOC112453167	1.07993	1.72569e-07	1.24281	5.68859e-08	-0.524368	0.00987855	0.0611262	0.88906			0.621022	0.0818433
C.osakensis_00167	35.236	NP_523608.2 integrin betanu subunit, isoform A	59.924	XP_003250860.1 integrin beta-nu isoform X1	91.915	XP_024890184.1 integrin beta-PS-like isoform X2	-3.8789	1.40528e-15	-5.07551	2.09278e-23	0.532432	0.825064	0.0349647	0.992421			-0.0582797	0.950424
C.osakensis_00168	63.245	NP_608748.1 fatty acid synthase 1, isoform A	72.937	XP_006567467.1 fatty acid synthase	86.799	XP_024874458.1 fatty acid synthase	-1.65396	0.0171105	0.412665	0.576699	1.00661	0.446563	3.57622	0.00144675			-1.37541	0.0139786
C.osakensis_00169	39.873	NP_001137778.2 fatty acid synthase 1, isoform C	51.534	XP_006567467.1 fatty acid synthase	86.585	XP_024874458.1 fatty acid synthase	-2.89278	6.23727e-07	-0.483172	0.490102	-0.38106	0.847668	4.09747	2.04632e-11			-2.11993	2.21522e-06
C.osakensis_00170	30.366	NP_647613.1 fatty acid synthase 2, isoform A	52.66	XP_006567467.1 fatty acid synthase	84.762	XP_024874458.1 fatty acid synthase	-3.6479	1.73419e-17	-0.393234	0.765654	-0.517372	0.743984	4.27947	3.29738e-05			-2.55467	1.07763e-12
C.osakensis_00171	49.521	NP_608859.1 uncharacterized protein Dmel_CG15629	70.032	XP_006566552.1 estradiol 17-beta-dehydrogenase 11	89.97	XP_024885987.1 estradiol 17-beta-dehydrogenase 11-like	0.253036	0.91938	-2.53104	0.184027	0.139369	0.970147	-1.71914	NA			2.18631	0.00520251
C.osakensis_00172	50.971	NP_524011.1 ATP synthase, subunit B	52.321	XP_006559199.1 ATP synthase subunit b, mitochondrial	85.232	XP_024878730.1 ATP synthase subunit b, mitochondrial isoform X1	1.25385	6.61865e-21	1.40561	1.12634e-12	-0.241454	0.100213	-0.189992	0.335415			-3.1312	2.111e-25
C.osakensis_00173	81.019	NP_001262522.1 C-terminal binding protein, isoform H	91.533	XP_392682.3 C-terminal-binding protein isoform X1	98.107	XP_024883830.1 C-terminal-binding protein	0.298475	0.0593158	0.231444	0.285927	0.138184	0.580097	-0.0873409	0.777802			0.800293	0.0024789
C.osakensis_00174							-2.04599	0.368526	-5.64386	0.00170815	1.21825	NA	-2.09524	NA			-2.9781	0.0279114
C.osakensis_00175							-3.66481	0.320315	-4.46074	0.0528009	-2.59132	NA	NA	NA			-4.00471	0.00819955
C.osakensis_00176					50.4	XP_024871017.1 thyrotropin-releasing hormone-degrading ectoenzyme-like	-4.10531	0.223188	NA	NA	NA	NA	NA	NA			NA	NA
C.osakensis_00177	30.698	NP_651689.1 uncharacterized protein Dmel_CG31445, isoform A	32.171	XP_006565548.1 aminopeptidase N isoform X2	56.126	XP_024871016.1 thyrotropin-releasing hormone-degrading ectoenzyme-like isoform X2	-4.43258	0.160954	NA	NA	NA	NA	NA	NA			-2.12817	0.696311
C.osakensis_00178							0.752235	NA	NA	NA	0.611186	NA	-0.593133	NA			NA	NA
C.osakensis_00179
C.osakensis_00180	50	NP_725813.1 GDI interacting protein 3, isoform E	58.871	XP_393087.2 UBX domain-containing protein 6	79.231	XP_024868711.1 UBX domain-containing protein 6	-0.810308	0.308148	-1.33295	0.126195	0.0334395	0.983473	-0.348651	0.836658			0.736654	0.603116
C.osakensis_00181
C.osakensis_00182	53.782	NP_524182.3 insulin degrading metalloproteinase	69.748	XP_006558380.2 insulin-degrading enzyme isoform X3	91.597	XP_024887583.1 insulin-degrading enzyme, partial	-1.06823	0.637828	-1.1757	0.416388	2.21235	NA	0.878011	0.808848			-3.91399	0.0478709
C.osakensis_00183	41.102	NP_524182.3 insulin degrading metalloproteinase	58.436	XP_006558380.2 insulin-degrading enzyme isoform X3	82.716	XP_024887583.1 insulin-degrading enzyme, partial	-1.57722	0.0934206	-1.9107	0.00628306	-0.209917	0.941293	1.01425	0.551486			-2.73504	0.0190076
C.osakensis_00184					84.615	XP_024871475.1 uncharacterized protein LOC112454363	-7.04018	3.84708e-05	-9.49865	7.25256e-09	-0.528058	NA	0.462506	NA			-9.47522	5.22847e-11
C.osakensis_00185							-3.29128	0.0714181	-8.15032	8.08033e-10	1.36561	NA	-0.44149	NA			-7.42816	4.00499e-11
C.osakensis_00186							-8.14706	1.30035e-09	-9.32621	5.73795e-35	-1.49541	NA	3.37731	NA			-8.67385	9e-28
C.osakensis_00187							-2.04501	NA	1.461	0.712672	NA	NA	2.95898	NA			0.392854	0.926589
C.osakensis_00188							0.437314	0.589476	1.31546	0.189045	0.948437	0.460542	-0.120353	0.942599			3.27248	3.85715e-06
C.osakensis_00189					86.275	XP_024874472.1 uncharacterized protein LOC112456278 isoform X1	2.79124	0.263573	-0.00988064	0.997371	1.4848	0.685126	-1.03694	0.790832			1.34612	0.570344
C.osakensis_00190							-2.04501	NA	2.07172	NA	NA	NA	1.81686	NA			0.392854	0.926589
C.osakensis_00191	54.424	NP_001259419.1 sprint, isoform P	81.033	XP_026298788.1 protein sprint isoform X11	86.279	XP_024878246.1 protein sprint-like, partial	-0.477387	0.0199264	1.12651	3.11284e-05	0.227152	0.27678	-0.131997	0.644082			1.27289	0.000142904
C.osakensis_00192					62.319	XP_024883827.1 uncharacterized protein LOC112462336	0.549255	NA	-0.33654	NA	1.37719	NA	-1.35234	NA			-3.05199	0.375218
C.osakensis_00193	62.257	NP_611032.2 hormone receptor 51	92.208	XP_396999.5 photoreceptor-specific nuclear receptor	98.02	XP_024889405.1 photoreceptor-specific nuclear receptor-like	-4.75911	0.0261397	-2.40682	0.104016	NA	NA	2.96207	NA			-6.9598	5.14854e-06
C.osakensis_00194	31.839	NP_726650.2 uncharacterized protein Dmel_CG32017, isoform B	47.987	XP_003249655.1 uncharacterized protein LOC100577121 isoform X2	86.711	XP_024886575.1 uncharacterized protein LOC112464037	-5.10585	0.00151374	-5.85719	0.000285023	-1.31169	NA	-0.593133	NA			-5.68634	4.19663e-08
C.osakensis_00195			42.697	XP_026294993.1 histone-lysine N-methyltransferase SETMAR-like, partial	34.337	XP_024879742.1 uncharacterized protein LOC112459707	-0.298541	0.812948	0.229256	0.930202	-0.0322947	0.989771	-1.15611	0.627961			0.324486	0.87891
C.osakensis_00196					72.18	XP_024893731.1 uncharacterized protein LOC112468683
C.osakensis_00197
C.osakensis_00198					78.378	XP_024887576.1 uncharacterized protein LOC112464673	-0.527615	0.832211	-1.3169	0.579068	1.05952	NA	0.0348618	NA			-2.10646	0.202355
C.osakensis_00199	68.99	NP_649158.1 regulatory particle non-ATPase 1	91.265	XP_624301.1 26S proteasome non-ATPase regulatory subunit 2	97.648	XP_024880041.1 26S proteasome non-ATPase regulatory subunit 2	-0.506906	0.0341287	0.234752	0.216285	0.038435	0.909656	0.236171	0.266117			0.0357087	0.885787
C.osakensis_00200	22.319	NP_001245670.1 uncharacterized protein Dmel_CG43088			80.272	XP_024890296.1 protein ALP1-like	0.722964	0.551717	1.57977	0.461644	-0.314891	0.697172	0.780391	0.228804			0.47213	0.516567
C.osakensis_00201			43.75	XP_006560279.2 uncharacterized protein LOC724646	78.543	XP_024886205.1 uncharacterized protein LOC112463831	0.0516347	0.850454	0.282542	0.284142	-0.0252543	0.962868	0.319455	0.33509			-0.238916	0.567991
C.osakensis_00202
C.osakensis_00203	61.307	NP_651963.1 Succinyl-coenzyme A synthetase beta subunit, GDP-forming, isoform A	82.41	XP_026296135.1 contactin	94.104	XP_024880044.1 succinate--CoA ligase [GDP-forming] subunit beta, mitochondrial isoform X2	-0.0598556	0.77654	0.154218	0.568495	0.0132223	0.973223	0.16905	0.612959			0.171873	0.589785
C.osakensis_00204							-1.46722	0.130832	-2.15963	0.0191735	2.3619	0.265197	0.239595	0.923913			1.80471	0.00153511
C.osakensis_00205	63.588	NP_001189238.1 cheerio, isoform I	79.751	XP_026295734.1 filamin-like isoform X4	97.595	XP_024880035.1 filamin-A isoform X4	-0.958261	3.81991e-08	-1.36979	4.72641e-11	0.703233	1.22155e-07	-0.124063	0.598445			1.77895	4.88918e-11
C.osakensis_00206	36.328	NP_610370.1 uncharacterized protein Dmel_CG30371	54.297	XP_392669.1 venom serine protease 34 isoform X1	63.985	XP_024892139.1 venom serine protease 34-like	-8.5383	8.40729e-11	-7.13068	1.76302e-10	-2.71987	NA	1.2304	NA			-7.69443	8.68654e-15
C.osakensis_00207					41.402	XP_024890204.1 uncharacterized protein LOC112466371	-1.41908	0.00543897	-1.04202	0.0835394	0.0289488	0.985739	0.620846	0.599427			-1.73441	0.000799125
C.osakensis_00208	32.5	NP_611564.2 UDP-glycosyltransferase family 49 member C1, isoform A	56.088	XP_026299637.1 UDP-glucuronosyltransferase 1-1 isoform X1	85.797	XP_024870754.1 UDP-glucuronosyltransferase 2B31-like	-3.65967	1.71872e-17	-1.53141	0.0062062	4.22386	0.0415827	1.65833	0.0701475			-5.58315	5.95126e-05
C.osakensis_00209					81.143	XP_024879101.1 homeobox protein 9-like	-1.99036	0.0187256	-0.951031	0.247069	-0.197348	0.947788	1.27206	0.39726			-1.13045	0.327409
C.osakensis_00210					36.937	XP_024893752.1 uncharacterized protein LOC112468696	-2.34175	0.000322814	-1.41699	0.0194694	-1.07055	0.442561	1.4384	0.234345			-1.02434	0.191118
C.osakensis_00211					89.286	XP_024891380.1 uncharacterized protein LOC112467131	-1.17132	NA	-1.95494	NA	-1.48879	NA	NA	NA			-1.80095	0.700167
C.osakensis_00212							0.752235	NA	-1.59036	NA	0.611186	NA	-0.593133	NA			-1.48802	0.731054
C.osakensis_00213	75.092	NP_524934.2 Src oncogene at 64B, isoform B	96.353	XP_396908.2 tyrosine-protein kinase Src64B isoform X2	99.808	XP_024894208.1 tyrosine-protein kinase Src64B isoform X2	-0.0273751	0.945293	0.204801	0.623524	0.233134	0.647347	0.176016	0.730851			-1.74836	0.000223681
C.osakensis_00214							-0.0801196	0.940654	-0.245625	0.792822	0.733438	0.602799	0.387157	0.763814			0.347667	0.692362
C.osakensis_00215			56.667	XP_016769940.1 uncharacterized protein LOC107965072 isoform X3	87.931	XP_024866990.1 uncharacterized protein LOC112451565	-1.17132	NA	-1.24576	NA	NA	NA	NA	NA			-4.22099	0.0840604
C.osakensis_00216	58.13	NP_725240.1 N-methyl-D-aspartate receptor-associated protein, isoform F	70.909	XP_391854.1 protein lifeguard 1 isoform X1	82.635	XP_024866978.1 protein lifeguard 1-like	0.375195	0.013015	0.229366	0.388357	0.00809076	0.978132	-0.272466	0.299482			0.942093	4.8833e-07
C.osakensis_00217	79.175	NP_725674.2 lethal (2) k01209, isoform D	47.442	XP_006558473.1 probable uridine-cytidine kinase isoform X2	97.83	XP_024866975.1 uridine-cytidine kinase-like 1 isoform X2	0.0764602	0.654087	0.22054	0.279776	-0.00419167	0.989048	0.0679266	0.807841			-0.0461652	0.887274
C.osakensis_00218	49.074	NP_477508.1 beaten path Ia, isoform A	82.624	XP_026299298.1 choline transporter-like protein 1 isoform X1	94.737	XP_024866970.1 uncharacterized protein LOC112451555	1.36722	0.0043062	-0.0412861	0.937095	1.5285	0.000954732	-0.562686	0.398526			-6.41038	8.2e-25
C.osakensis_00219	26.156	NP_001261411.1 choline transporter-like 1, isoform B	69.449	XP_026299298.1 choline transporter-like protein 1 isoform X1	90.588	XP_024866962.1 choline transporter-like protein 1 isoform X2	0.320073	0.0624741	0.138741	0.677205	0.0666928	0.837922	0.252338	0.45088			1.96947	2.29227e-17
C.osakensis_00220	64.641	NP_001286492.1 uncharacterized protein Dmel_CG4945, isoform D	63.067	XP_006559286.2 uncharacterized protein LOC102656656	84.439	XP_024866959.1 serine/threonine-protein kinase par-1 isoform X1	-1.88983	1.92693e-07	0.315676	0.531467	-0.509624	0.322308	-0.0252984	0.98237			0.786179	0.0221907
C.osakensis_00221	59.245	NP_787994.1 uncharacterized protein Dmel_CG7102, isoform A	88.281	XP_395933.4 uncharacterized protein LOC412476 isoform X1	98.655	XP_024878954.1 uncharacterized protein LOC112459179, partial	-2.07567	0.000291306	-1.39846	0.017307	0.55706	0.770485	0.911217	0.462056			-0.929709	0.11443
C.osakensis_00222							-1.17132	NA	-0.210546	NA	NA	NA	1.42859	NA			-3.45959	0.365901
C.osakensis_00223					65	XP_024878941.1 uncharacterized protein LOC112459173
C.osakensis_00224	50	NP_732316.2 trimethylguanosine synthase 1	50.81	XP_006562904.1 trimethylguanosine synthase isoform X1	87.707	XP_024876556.1 uncharacterized protein LOC112457624 isoform X1	-0.278145	0.0435011	-0.0688133	0.794288	-0.0544063	0.855485	0.261869	0.203922			0.787544	0.000502087
C.osakensis_00225	43.827	NP_729175.3 javelin, isoform B	63.342	XP_026299274.1 uncharacterized protein LOC100577198 isoform X1	88.889	XP_024876553.1 protein javelin isoform X1	-1.56216	7.5256e-09	-2.13375	5.10479e-19	0.121925	0.810059	-0.332127	0.451496			-3.49602	1.23058e-17
C.osakensis_00226							2.17538	0.000124091	1.95364	0.000259338	0.0309228	0.972607	-0.476783	0.499679			0.206936	0.794667
C.osakensis_00227	21.585	NP_001097800.1 ammonium transporter	52.018	NP_001071286.1 signal sequence receptor beta	87.029	XP_024876552.1 uncharacterized protein LOC112457621	2.86987	0.0154292	2.28626	0.0847588	-0.321764	0.835085	-0.0959297	0.961283			-0.306747	0.923085
C.osakensis_00228	25.163	NP_001261765.1 uncharacterized protein Dmel_CG10660, isoform D	81.907	XP_026299032.1 uncharacterized protein LOC724498	95.854	XP_024868838.1 uncharacterized protein LOC112452721 isoform X1	1.23054	6.61245e-15	1.00266	0.000108429	0.109534	0.615163	-0.0584594	0.879768			0.282733	0.176248
C.osakensis_00229			26.426	XP_026300780.1 uncharacterized protein LOC102654160	20.805	XP_024869797.1 uncharacterized protein LOC112453325 isoform X1	-1.12108	0.530753	-2.28708	0.475355	-1.41472	0.613367	-1.74056	NA			-0.673794	0.62863
C.osakensis_00230	51.524	NP_001097593.2 uncharacterized protein Dmel_CG10663, isoform D	72.302	XP_393727.2 urokinase-type plasminogen activator	92.477	XP_024868921.1 coagulation factor VII	-0.368251	0.493148	-0.501883	0.343737	-0.686768	0.251113	-0.257347	0.792986			2.20193	4.51463e-10
C.osakensis_00231	37.5	NP_001246806.1 uncharacterized protein Dmel_CG13024, isoform C	87.363	XP_006557857.1 uncharacterized protein LOC100576134 isoform X1	95.283	XP_024873056.1 uncharacterized protein LOC112455389	5.01148	1.10998e-113	4.09434	2.91671e-63	-0.61684	3.16561e-06	-0.121443	0.654545	MG, OV	comp67545_c0_seq1.m.115928	-2.09205	2.53874e-08
C.osakensis_00232					73.469	XP_024868958.1 sperm-tail PG-rich repeat-containing protein 2-like
C.osakensis_00233	30.542	NP_611033.2 unc-5, isoform A	90.827	XP_026298994.1 netrin receptor UNC5C isoform X2	98.251	XP_024868930.1 netrin receptor UNC5C-like isoform X3	0.228289	0.559066	-0.491998	0.207904	0.351407	0.474264	-0.0621222	0.936035			-0.944938	0.0010213
C.osakensis_00234							NA	NA	-1.42099	NA	NA	NA	NA	NA			3.99879	0.169408
C.osakensis_00235	66.456	NP_524097.2 protein kinase, cAMP-dependent, catalytic subunit 3, isoform A	94.864	XP_393711.3 cAMP-dependent protein kinase catalytic subunit PRKX isoform X1	97.583	XP_024868861.1 cAMP-dependent protein kinase catalytic subunit PRKX	1.30836	3.55256e-05	0.71373	0.0719794	-0.0644372	0.890853	-0.327738	0.405964			-1.36634	0.000273263
C.osakensis_00236	26.68	NP_651704.2 pickpocket 21, isoform A	34.066	XP_026299094.1 LOW QUALITY PROTEIN: sodium channel protein Nach	76.394	XP_024868859.1 sodium channel protein Nach-like	-3.65202	0.00138438	-0.366083	0.764692	-0.299271	0.954302	2.43693	0.219385			1.12628	0.243523
C.osakensis_00237	44.853	NP_609816.1 uncharacterized protein Dmel_CG13284, isoform A	65.854	XP_006562897.1 inactive hydroxysteroid dehydrogenase-like protein 1 isoform X2	82.704	XP_024868926.1 inactive hydroxysteroid dehydrogenase-like protein 1	-0.97075	5.08438e-05	-1.46585	0.000104967	-1.4249	1.79037e-09	-0.624781	0.233979			-6.12335	0.000174164
C.osakensis_00238	34.337	NP_724333.1 cryptocephal, isoform B	64.247	XP_393709.3 activating transcription factor of chaperone isoform X1	79.235	XP_024868856.1 activating transcription factor of chaperone isoform X1	0.428607	0.0125357	0.451892	0.0264903	0.0111766	0.965255	-0.438447	0.000903634			0.713725	0.00561932
C.osakensis_00239	57.283	NP_001245936.1 connector of kinase to AP-1, isoform E	83.175	XP_006562887.1 striatin-3 isoform X3	97.823	XP_024868858.1 LOW QUALITY PROTEIN: striatin-3	-0.219879	0.114087	-0.280906	0.176649	0.0964029	0.682516	-0.0923528	0.760889			-0.233354	0.364471
C.osakensis_00240	63.855	NP_731895.1 red malpighian tubules, isoform A	77.056	XP_006562885.1 lysM and putative peptidoglycan-binding domain-containing protein 2	89.565	XP_024868916.1 lysM and putative peptidoglycan-binding domain-containing protein 2 isoform X1	0.781287	0.00130417	0.707738	0.0158668	0.0385593	0.941443	-0.0358611	0.948013			-1.16307	0.00043733
C.osakensis_00241	51.688	NP_649277.1 decaprenyl diphosphate synthase subunit 2, isoform A	66.988	XP_026299103.1 decaprenyl-diphosphate synthase subunit 2	93.447	XP_024868911.1 decaprenyl-diphosphate synthase subunit 2 isoform X2	-0.818938	0.0126354	-0.197719	0.547887	-0.29573	0.546741	0.536121	0.160367			-0.0480847	0.917013
C.osakensis_00242	22.9	NP_727572.1 uncharacterized protein Dmel_CG10347, isoform B	54.595	XP_003249880.3 nudC domain-containing protein 1	86.101	XP_024868908.1 nudC domain-containing protein 1	-0.127673	0.718094	0.0772896	0.816804	-0.293034	0.458331	0.457515	0.200596			-0.342439	0.315858
C.osakensis_00243	79.31	NP_610361.1 Ras-related GTP binding C/D	92.481	XP_006562421.1 ras-related GTP-binding protein D isoform X2	98.747	XP_024868913.1 ras-related GTP-binding protein C	-0.186767	0.309331	0.0423024	0.877102	-0.0508446	0.903719	-0.00632708	0.991586			0.601044	0.0902491
C.osakensis_00244	49.391	NP_572915.1 uncharacterized protein Dmel_CG9941	87.074	XP_624563.2 probable E3 ubiquitin-protein ligase MGRN1	96.757	XP_024868843.1 E3 ubiquitin ligase Rnf157 isoform X2	0.670717	2.73785e-06	0.611864	0.00263114	0.0655524	0.819425	-0.089897	0.775168			-0.104486	0.706567
C.osakensis_00245							0.0308714	0.957243	0.222041	0.729808	0.152842	0.881506	-0.178688	0.865446			2.29675	8.60794e-06
C.osakensis_00246	83.858	NP_523931.1 signal recognition particle 54k	96.964	XP_624497.2 signal recognition particle 54 kDa protein	99.802	XP_024868866.1 signal recognition particle 54 kDa protein	0.0199435	0.906099	0.225923	0.325703	-0.254657	0.131386	0.577907	0.000486508			0.741874	0.00573597
C.osakensis_00247	71.801	NP_650918.1 adenylosuccinate synthetase	85.144	XP_392818.2 adenylosuccinate synthetase	94.737	XP_024868870.1 adenylosuccinate synthetase	0.93418	1.67279e-13	0.810146	1.43277e-05	0.146614	0.405503	-0.394329	0.00642509			-0.827302	0.000544864
C.osakensis_00248	41.463	NP_730651.1 ACAT-related protein required for viability 1, isoform A	50	XP_003251001.1 protein ARV1	95.041	XP_024868892.1 protein ARV1	-0.0826153	0.776964	-0.481732	0.0633061	-0.309053	0.367975	0.0230294	0.970687			-0.638623	0.077362
C.osakensis_00249	72.925	NP_524308.2 minichromosome maintenance 5	86.494	XP_624292.1 DNA replication licensing factor Mcm5 isoform X1	96.453	XP_024868864.1 DNA replication licensing factor Mcm5	-0.777481	0.000762893	-0.728017	0.00428954	-0.0546712	0.931804	0.106553	0.836977			-0.528062	0.0777521
C.osakensis_00250					19.409	XP_024881894.1 THAP domain-containing protein 1-like	0.147219	0.636866	0.0844383	0.824786	-0.206987	0.599439	0.403886	0.241454			0.388369	0.24661
C.osakensis_00251	67.661	NP_477385.1 eukaryotic translation initiation factor 3 subunit e	97.273	XP_623637.3 eukaryotic translation initiation factor 3 subunit E isoform X1	99.233	XP_024875863.1 eukaryotic translation initiation factor 3 subunit E-like isoform X1	0.205825	0.169277	0.292122	0.188601	-0.0863675	0.722843	0.266447	0.248066			1.69649	1.98465e-13
C.osakensis_00252	39.486	NP_476817.1 nebbish	60.592	XP_396093.4 kinesin-like protein KIF14	86.987	XP_024876232.1 kinesin-like protein KIF14	-0.385072	0.203331	-0.258686	0.417346	0.194266	0.735631	0.482102	0.220407			-0.0514592	0.895649
C.osakensis_00253	64.789	NP_001014455.1 phosphatase 1 nuclear targeting subunit, isoform B	73.386	XP_395559.4 serine/threonine-protein phosphatase 1 regulatory subunit 10 isoform X1	91.382	XP_024876288.1 serine/threonine-protein phosphatase 1 regulatory subunit 10	-0.978983	8.32204e-08	-0.82258	0.000858806	0.0761095	0.828229	0.170758	0.657877			-1.19137	8.98789e-07
C.osakensis_00254	55.872	NP_608420.1 uncharacterized protein Dmel_CG1532, isoform A	76.429	XP_625100.1 glyoxalase domain-containing protein 4	90.526	XP_024876268.1 glyoxalase domain-containing protein 4	0.862718	2.28509e-08	1.34531	1.73489e-07	-0.12274	0.589622	-0.108731	0.722665			0.485039	0.0955189
C.osakensis_00255	39.015	NP_572668.1 uncharacterized protein Dmel_CG2145, isoform A	44.196	XP_026299198.1 uncharacterized protein LOC552728	78.025	XP_024876262.1 poly(U)-specific endoribonuclease homolog isoform X2	-1.87271	3.93242e-36	-1.30326	0.00112402	0.207899	0.406909	0.476377	0.240963			-4.38583	2.37113e-32
C.osakensis_00256	41.313	NP_572668.1 uncharacterized protein Dmel_CG2145, isoform A	53.577	XP_625112.2 poly(U)-specific endoribonuclease homolog	77.221	XP_024876265.1 poly(U)-specific endoribonuclease homolog isoform X1	1.42131	1.692e-13	-0.208367	0.52502	0.292837	0.092345	-1.06563	2.37069e-07			-3.59116	7.74958e-08
C.osakensis_00257	55.347	NP_524462.2 DNA polymerase epsilon 255kD subunit	76.58	XP_026299077.1 DNA polymerase epsilon catalytic subunit A	94.251	XP_024876270.1 DNA polymerase epsilon catalytic subunit A	-0.385844	0.263265	-0.362467	0.264369	0.162915	0.777231	0.297961	0.547865			-0.556436	0.166138
C.osakensis_00258	73.805	NP_524463.2 eukaryotic translation initiation factor 3 subunit d1	96.454	XP_006563758.1 eukaryotic translation initiation factor 3 subunit D	98.23	XP_024876297.1 eukaryotic translation initiation factor 3 subunit D	0.200364	0.20377	0.163449	0.607932	-0.0617741	0.794209	0.145478	0.69738			0.892226	0.000129425
C.osakensis_00259	80.406	NP_001189010.1 zipper, isoform G	96.483	XP_006569831.1 myosin heavy chain, non-muscle isoform X5	98.726	XP_024876274.1 myosin heavy chain, non-muscle isoform X3	-0.914758	1.45859e-08	0.0424773	0.908134	0.214698	0.329556	0.296901	0.386079			1.75638	5.01151e-08
C.osakensis_00260	26.03	NP_524720.2 scavenger receptor class C, type II, isoform A	54.173	XP_016768853.1 uncharacterized protein LOC411253 isoform X1	82.038	XP_024876269.1 uncharacterized protein LOC112457445	-2.48822	1.07116e-12	-3.54471	2.12336e-14	-0.114344	0.904446	-0.492163	0.562694			-5.32461	3.91186e-23
C.osakensis_00261			51.333	XP_006571877.3 uncharacterized protein LOC100576748	90.21	XP_024876269.1 uncharacterized protein LOC112457445	0.304653	0.705733	-1.21609	0.161096	0.288783	0.834429	-1.23428	0.29771			-2.4111	0.0259012
C.osakensis_00262	42.122	NP_001015101.2 kelch like family member 10, isoform B	77.712	XP_396715.5 kelch-like protein 10	90.983	XP_024876283.1 kelch-like protein 10	0.522806	0.684815	-4.20796	0.00603927	5.05575	0.0179742	-3.42638	0.128012			5.00282	1.54771e-09
C.osakensis_00263	57.588	NP_726910.1 glucuronyltransferase I	75.143	XP_396716.1 galactosylgalactosylxylosylprotein 3-beta-glucuronosyltransferase I	92.571	XP_024876256.1 galactosylgalactosylxylosylprotein 3-beta-glucuronosyltransferase I	0.947126	3.6306e-06	0.329201	0.300891	-0.223622	0.243093	-0.285849	0.144254			1.34492	6.91502e-05
C.osakensis_00264
C.osakensis_00265					63.971	XP_024876281.1 keratin-associated protein 6-2-like isoform X1	-1.62585	0.551102	-3.22276	0.178901	-0.665828	NA	-0.303831	NA			-2.44325	0.0204018
C.osakensis_00266	62.774	NP_001245490.1 technical knockout, isoform C	61.538	XP_006560497.1 40S ribosomal protein S12, mitochondrial	90.385	XP_024870705.1 40S ribosomal protein S12, mitochondrial	-0.436813	0.203502	0.231969	0.539364	-0.416663	0.234288	0.211693	0.660209			-0.842501	0.012283
C.osakensis_00267			35.354	XP_026299130.1 shematrin-like protein 1			NA	NA	-0.33654	NA	NA	NA	NA	NA			-1.52414	NA
C.osakensis_00268	63.806	NP_572151.1 Tat interactive protein 60kDa, isoform A	93.392	XP_396552.3 histone acetyltransferase Tip60	98.246	XP_024885958.1 histone acetyltransferase Tip60	-0.209012	0.485382	-0.0888733	0.827295	0.00862339	0.989839	0.0227021	0.97638			0.0373082	0.928623
C.osakensis_00269	71.217	NP_569972.1 Salt-inducible kinase 2	94.306	XP_397175.1 serine/threonine-protein kinase SIK2 isoform X2	99.306	XP_024885967.1 serine/threonine-protein kinase MARK1-like isoform X1	-2.40262	4.07376e-34	-2.48357	1.30372e-15	1.10595	0.00296881	0.137021	0.8503			-2.71233	7.45286e-18
C.osakensis_00270	51.027	NP_525080.3 Calmodulin-binding protein related to a Rab3 GDP/GTP exchange protein, isoform A	82.804	XP_016767413.2 DENN domain-containing protein 4C isoform X1	97.566	XP_024885961.1 DENN domain-containing protein 4C isoform X1	0.558743	0.000916369	0.165502	0.495359	0.173761	0.341514	0.0463971	0.880593			0.575606	0.00601747
C.osakensis_00271	60.501	NP_728936.1 fermitin 1, isoform A	95.372	XP_392367.3 unc-112-related protein	98.193	XP_024879910.1 unc-112-related protein-like	0.209589	0.176748	0.15659	0.531089	0.0955932	0.654625	0.00743948	0.984948			0.105937	0.755622
C.osakensis_00272	63.023	NP_732327.3 protein kinase D, isoform D	87.29	XP_006561443.1 serine/threonine-protein kinase D3 isoform X1	97.236	XP_024880916.1 serine/threonine-protein kinase D3 isoform X2	1.03383	1.92032e-09	0.739124	0.000310069	0.0792634	0.767588	0.0252375	0.945038			0.0318593	0.922534
C.osakensis_00273			38.339	XP_026301565.1 uncharacterized protein LOC113219304	82.353	XP_024880908.1 uncharacterized protein LOC112460468	0.716261	0.0012632	0.650423	0.0284099	-0.0339035	0.948495	-0.0196354	0.975781			-0.40875	0.256383
C.osakensis_00274	87	NP_001188778.1 uncharacterized protein Dmel_CG17768, isoform B	91.367	XP_624908.3 U6 snRNA-associated Sm-like protein LSm4	97.143	XP_024880925.1 U6 snRNA-associated Sm-like protein LSm4	-0.054713	0.884051	0.495673	0.191547	-0.271446	0.566457	0.338168	0.453252			0.222745	0.570222
C.osakensis_00275	46.575	NP_610813.3 uncharacterized protein Dmel_CG8768	78.305	XP_006561749.1 epimerase family protein SDR39U1	92.203	XP_024880911.1 epimerase family protein SDR39U1 isoform X1	0.879563	4.77348e-08	0.738581	0.00597143	-0.216175	0.372179	-0.0486618	0.909353			-1.87916	4.34213e-17
C.osakensis_00276	74.699	NP_001189042.1 Ecdysone-induced protein 63E, isoform M	97.773	XP_624994.4 cyclin-dependent kinase 14 isoform X2	97.773	XP_024886599.1 cyclin-dependent kinase 14 isoform X1	-0.125744	0.454024	0.0183044	0.951652	0.0382128	0.918988	-0.161257	0.604761			0.776165	0.0716861
C.osakensis_00277	71.22	NP_001261364.1 zinc transporter 63C, isoform F	95.434	XP_026301296.1 zinc transporter 1 isoform X1	97.489	XP_024886618.1 zinc transporter 1	0.855396	1.12475e-09	0.629227	0.0010004	-0.110645	0.644107	-0.216588	0.33177			0.891656	6.13836e-05
C.osakensis_00278	42.449	NP_651710.1 uncharacterized protein Dmel_CG7582, isoform A	86.547	XP_393044.4 lysoplasmalogenase-like protein TMEM86A	95.197	XP_024886620.1 lysoplasmalogenase-like protein TMEM86A	-2.49903	4e-28	-3.03951	1.65714e-16	0.863726	0.0326256	-1.28769	0.00677048			-2.08674	7.30246e-12
C.osakensis_00279	56.303	NP_788349.1 uncharacterized protein Dmel_CG6329, isoform D	70.186	XP_395132.2 uncharacterized protein LOC411664	95.122	XP_024886626.1 uncharacterized protein LOC112464067	-3.53317	0.00221477	-5.84745	0.000312881	-0.717649	0.864775	-2.46386	NA			-8.0935	3.07712e-18
C.osakensis_00280	34.349	NP_725099.2 metallophosphoesterase, isoform B	77.337	XP_006569994.1 metallophosphoesterase 1 homolog isoform X1	95.751	XP_024886621.1 uncharacterized protein C630.12-like	0.223397	0.387917	0.103235	0.741556	-0.00592884	0.991476	0.0473965	0.932316			1.66758	8.90435e-09
C.osakensis_00281			75.893	XP_006569996.2 DNA polymerase beta-like	92.285	XP_024886623.1 DNA polymerase beta-like	0.568862	0.00827285	0.208093	0.532523	-0.141611	0.713809	-0.0831073	0.875811			-0.358764	0.313794
C.osakensis_00282	39.855	NP_524551.2 death related ICE-like caspase	44.03	XP_395697.2 caspase-1	72.063	XP_024886615.1 caspase-1-like isoform X1	-5.19043	1.9e-27	-8.03934	2.74526e-18	0.260288	0.936612	-1.9787	0.488712			-8.58689	7.02844e-09
C.osakensis_00283	44.156	NP_732369.1 choline transporter, isoform B	68.838	XP_026296482.1 high-affinity choline transporter 1 isoform X2	88.28	XP_024886611.1 high-affinity choline transporter 1-like isoform X2	-1.72146	0.0158921	-4.21586	7.28293e-20	0.485644	0.917198	-1.20244	0.316485			-9.09878	2.81448e-21
C.osakensis_00284	48.352	NP_650608.1 deterin	56.061	XP_392920.1 baculoviral IAP repeat-containing protein 5	68.056	XP_024887609.1 baculoviral IAP repeat-containing protein bir-2-like	0.284228	0.473792	0.839537	0.0674712	-0.30577	0.615362	0.250633	0.736662			1.35505	0.0426409
C.osakensis_00285	40.741	NP_650608.1 deterin	48.462	XP_392920.1 baculoviral IAP repeat-containing protein 5	66.452	XP_024887609.1 baculoviral IAP repeat-containing protein bir-2-like	-0.180324	0.698686	0.896943	0.0313213	-0.0630971	0.951516	1.01058	0.0245697			-1.78532	0.0089765
C.osakensis_00286	30.736	NP_649157.1 Mtr3	67.528	XP_006572022.1 exosome complex component MTR3 isoform X1	89.362	XP_024887612.1 exosome complex component MTR3-like	-0.317763	0.255783	0.221539	0.591566	-0.12838	0.819745	0.0745143	0.907155			0.362134	0.489514
C.osakensis_00287	34.906	NP_572663.1 uncharacterized protein Dmel_CG1582, isoform A	43.116	XP_026299060.1 putative ATP-dependent RNA helicase DHX57 isoform X1	32.361	XP_024877807.1 putative ATP-dependent RNA helicase DHX57	-1.38404	0.477687	-2.53056	0.178851	0.228761	0.961234	-1.37529	NA			-2.46112	0.0293408
C.osakensis_00288	50.476	NP_477454.1 cassowary	90.323	XP_624077.3 apoptosis inhibitor 5	97.321	XP_024876446.1 apoptosis inhibitor 5	-1.11269	1.91452e-06	-0.623339	0.0113898	-0.356997	0.117385	0.944538	1.08684e-05			-0.782269	0.00473067
C.osakensis_00289	64.508	NP_723369.1 Btk family kinase at 29A, isoform D	90.11	XP_026301579.1 tyrosine-protein kinase Btk29A isoform X2	99.784	XP_024886789.1 tyrosine-protein kinase Btk29A	0.47381	0.00179162	0.29342	0.206275	0.315507	0.104409	0.205254	0.420375			0.212911	0.369766
C.osakensis_00290	23.593	NP_648576.1 uncharacterized protein Dmel_CG10616, isoform A	66.443	XP_001122971.2 protein odr-4 homolog	91.342	XP_024886806.1 protein odr-4 homolog	0.902197	5.76138e-08	0.669022	0.00974546	0.00908153	0.978334	-0.0469842	0.909048			0.417688	0.182993
C.osakensis_00291	45.113	NP_648233.1 uncharacterized protein Dmel_CG6765, isoform A	85.954	XP_001122979.3 zinc finger protein 271 isoform X2	92.54	XP_024886796.1 zinc finger and BTB domain-containing protein 14 isoform X3	-0.0159028	0.969372	-0.412566	0.273816	0.371758	0.564981	0.0934378	0.909132			-6.50237	2.15222e-21
C.osakensis_00292	59.14	NP_729480.1 eukaryotic translation initiation factor 4E1, isoform C	82.653	XP_006572136.1 eukaryotic translation initiation factor 4E-1A	96.729	XP_024886803.1 eukaryotic translation initiation factor 4E-like isoform X1	-0.436194	0.00664739	-0.101289	0.742254	-0.311703	0.111854	0.277353	0.223514			0.384897	0.141696
C.osakensis_00293	44.219	NP_572603.1 uncharacterized protein Dmel_CG2972, isoform A	56.364	XP_026299124.1 RNA-binding protein NOB1	85.102	XP_024886809.1 RNA-binding protein NOB1	-0.27879	0.168142	-0.137897	0.672589	-0.145323	0.615429	0.234273	0.458542			0.89002	0.00269201
C.osakensis_00294			54.722	XP_624338.2 ribonuclease P protein subunit p40 isoform X2	73.961	XP_024886823.1 ribonuclease P protein subunit p40-like	0.324171	0.12086	0.314351	0.242373	-0.19537	0.545593	0.319014	0.292614			0.952413	0.00109248
C.osakensis_00295	56.566	NP_788400.1 mediator complex subunit 9	89.286	XP_624543.3 mediator of RNA polymerase II transcription subunit 9	94.828	XP_024886788.1 mediator of RNA polymerase II transcription subunit 9	0.0478258	0.862858	0.487822	0.0931156	-0.489316	0.0427007	0.164358	0.686123			-0.939244	0.00168268
C.osakensis_00296	68.108	NP_650441.1 uncharacterized protein Dmel_CG4338	65.789	XP_016769350.2 uncharacterized protein LOC409232	81.061	XP_024886787.1 ribosome biogenesis protein TSR3 homolog	-1.01883	0.000867683	0.212866	0.543467	-0.151181	0.652282	0.297065	0.315475			-0.304534	0.305672
C.osakensis_00297	71.598	NP_001097068.1 GRAM domain containing 1B, isoform D	73.475	XP_006562062.1 GRAM domain-containing protein 1B	89.243	XP_024886811.1 GRAM domain-containing protein 1B-like isoform X1	0.634547	1.66901e-06	0.449324	0.0302129	0.0411037	0.886278	-0.244959	0.270252			0.792838	0.000614278
C.osakensis_00298			36.443	XP_016771971.1 uncharacterized protein LOC107965557 isoform X2	65.797	XP_024886818.1 uncharacterized protein LOC112464196	-0.120751	0.499778	-0.112365	0.735145	-0.185111	0.518987	0.273892	0.314005			0.275667	0.399333
C.osakensis_00299	34.276	NP_523725.2 posterior sex combs, isoform A	48.021	XP_006572008.1 uncharacterized protein LOC413984	82.448	XP_024886825.1 protein suppressor 2 of zeste-like, partial	0.859945	1.38664e-05	0.824628	0.000399075	0.252718	0.165222	-0.00334139	0.994786			1.15655	8.78031e-08
C.osakensis_00300	41.322	NP_650697.1 uncharacterized protein Dmel_CG7156	46.154	XP_026299777.1 ribosomal protein S6 kinase delta-1 isoform X2	79.978	XP_024886775.1 ribosomal protein S6 kinase delta-1	0.931752	2.31647e-06	0.539194	0.0566294	-0.0486579	0.907496	0.106331	0.801535			0.266979	0.339182
C.osakensis_00301	41.964	NP_001261240.1 bric a brac 1, isoform D	73.4	XP_397552.4 protein abrupt	83.623	XP_024879169.1 protein bric-a-brac 2-like, partial	-0.151273	0.499986	-0.0854834	0.781067	0.0388	0.938176	0.288476	0.384772			-0.336226	0.270703
C.osakensis_00302			66.383	XP_003249360.1 uncharacterized protein LOC100577325 isoform X1			1.38734	1.10245e-16	0.628956	0.0194216	0.339255	0.0598525	-0.644474	0.00613787			1.15597	1.6749e-08
C.osakensis_00303	35.328	NP_609186.1 Rabenosyn-5	76.218	XP_392585.4 rabenosyn-5	94.922	XP_024886330.1 rabenosyn-5	0.203511	0.212981	0.250737	0.291001	0.029255	0.930895	-0.0171735	0.965193			0.802563	0.00599731
C.osakensis_00304							0.0675698	0.816976	0.372103	0.372904	-0.620303	0.0136404	0.601488	0.0671148			1.23825	0.000100184
C.osakensis_00305							0.0776078	0.899609	0.193938	0.730424	0.201269	0.820429	-0.019951	0.987713			1.4519	0.00178674
C.osakensis_00306			65.116	XP_016767563.2 MATH and LRR domain-containing protein PFE0570w-like	75.403	XP_024886318.1 uncharacterized protein LOC112463880	0.10759	0.573581	-0.136369	0.62696	0.138169	0.680219	-0.0641832	0.873891			0.777702	0.00207949
C.osakensis_00307			48.585	XP_006561470.2 uncharacterized protein PF11_0213	58.927	XP_024872625.1 uncharacterized protein LOC112455123 isoform X2	-0.666547	0.0248678	-0.357552	0.290298	-0.0363633	0.946377	0.682336	0.0102228			0.402207	0.229976
C.osakensis_00308	47.356	NP_727328.1 ionotropic receptor 8a	75.501	XP_026301576.1 ionotropic receptor 25a isoform X2	94.519	XP_024872632.1 ionotropic receptor 25a	-2.87274	0.0663467	-4.78162	0.0179835	1.05431	NA	-1.90051	NA			-2.82103	0.000188298
C.osakensis_00309			40.418	XP_006561474.1 cilia- and flagella-associated protein 251	81.681	XP_024872577.1 transcription initiation factor TFIID subunit 1-like
C.osakensis_00310	30.657	NP_001097156.1 uncharacterized protein Dmel_CG44085, isoform F	40.941	XP_016772434.2 putative mediator of RNA polymerase II transcription subunit 26	83.3	XP_024872583.1 uncharacterized protein LOC112455109	-0.789267	1.80544e-10	-0.880493	4.11452e-07	-0.0338276	0.916422	-0.0130333	0.973106			0.240958	0.322327
C.osakensis_00311	61.75	NP_524021.2 enhancer of zeste, isoform A	90.199	XP_003249917.1 histone-lysine N-methyltransferase E(z) isoform X3	95.251	XP_024872638.1 histone-lysine N-methyltransferase E(z) isoform X3	0.376995	0.0235075	0.110395	0.677538	0.212617	0.37144	-0.054795	0.880349			0.175343	0.581331
C.osakensis_00312	54.704	NP_524173.2 adenylyl cyclase 76E, isoform A	70.571	XP_624596.4 adenylate cyclase type 2	93.874	XP_024872578.1 adenylate cyclase type 2	-1.36499	1.153e-10	-2.33728	1.45674e-22	-0.159619	0.744801	-0.517313	0.169145			1.85869	8.06244e-11
C.osakensis_00313	61.851	NP_001263145.1 coat protein (coatomer) gamma, isoform D	90.639	XP_006559437.1 coatomer subunit gamma isoform X2	96.911	XP_024872580.1 coatomer subunit gamma	0.508452	0.000139549	0.574942	0.00260003	-0.199821	0.251042	-0.103002	0.666407			0.998362	1.04481e-05
C.osakensis_00314	47.934	NP_609898.1 uncharacterized protein Dmel_CG10341, isoform A	52.308	XP_001121734.3 H/ACA ribonucleoprotein complex non-core subunit NAF1	56.555	XP_024872591.1 H/ACA ribonucleoprotein complex non-core subunit NAF1 isoform X3	-0.377791	0.249333	-0.394992	0.221343	0.10411	0.868123	0.117177	0.854593			0.543262	0.238566
C.osakensis_00315	65.882	NP_610592.1 uncharacterized protein Dmel_CG17765	81.622	XP_006563978.2 peflin isoform X1	94.054	XP_024872626.1 peflin-like isoform X1	0.933511	2.19284e-06	0.885876	2.64615e-05	-0.226957	0.383993	-0.00527338	0.993862			-0.0561245	0.854255
C.osakensis_00316	56.716	NP_609193.1 uncharacterized protein Dmel_CG8419	65.306	XP_026295204.1 uncharacterized protein LOC107964133, partial			-0.622692	0.0529817	-0.96477	0.00494287	0.222009	0.744801	-0.156046	0.834588			-0.465767	0.207664
C.osakensis_00317	41.308	NP_725178.2 fused lobes, isoform B	82.779	XP_006567489.1 probable beta-hexosaminidase fdl isoform X1	97.583	XP_024872598.1 probable beta-hexosaminidase fdl isoform X1	0.947752	5.12659e-09	0.313443	0.212737	0.100794	0.735631	-0.709744	0.000186991			-1.16439	4.49579e-05
C.osakensis_00318					36.634	XP_024889899.1 uncharacterized protein LOC112466181	-4.13237	0.352785	-0.33654	NA	NA	NA	NA	NA			NA	NA
C.osakensis_00319							-2.12655	NA	NA	NA	NA	NA	NA	NA			NA	NA
C.osakensis_00320			34.568	XP_026296369.1 uncharacterized protein LOC552523 isoform X2	48.193	XP_024889899.1 uncharacterized protein LOC112466181	-5.71342	0.0374353	-0.33654	NA	NA	NA	NA	NA			0.42349	NA
C.osakensis_00321					37.333	XP_024891443.1 uncharacterized protein LOC112467187, partial	-3.93958	0.396088	NA	NA	NA	NA	NA	NA			NA	NA
C.osakensis_00322	38.15	NP_649886.1 serine racemase, isoform B	37.847	XP_026296369.1 uncharacterized protein LOC552523 isoform X2	47.289	XP_024889899.1 uncharacterized protein LOC112466181	-6.34119	0.166763	-0.33654	NA	NA	NA	NA	NA			0.526933	0.920624
C.osakensis_00323			36.42	XP_026296369.1 uncharacterized protein LOC552523 isoform X2	49.398	XP_024889899.1 uncharacterized protein LOC112466181	-2.76599	1.66092e-10	-3.01734	1.85465e-05	0.951203	0.51362	-0.149158	0.94702			-2.55774	2.15062e-15
C.osakensis_00324	34.185	NP_649886.1 serine racemase, isoform B	36.593	XP_624902.1 uncharacterized protein LOC552523 isoform X1	50.599	XP_024889899.1 uncharacterized protein LOC112466181	-5.6611	0.0181114	0.725594	NA	0.611186	NA	0.466176	NA			NA	NA
C.osakensis_00325	36.81	NP_649886.1 serine racemase, isoform B	37.908	XP_624902.1 uncharacterized protein LOC552523 isoform X1	49.102	XP_024889899.1 uncharacterized protein LOC112466181	-5.22066	0.143853	NA	NA	NA	NA	NA	NA			NA	NA
C.osakensis_00326			33.75	XP_026296369.1 uncharacterized protein LOC552523 isoform X2	52.597	XP_024889899.1 uncharacterized protein LOC112466181	-5.22066	0.143853	1.66709	NA	NA	NA	2.37514	NA			NA	NA
C.osakensis_00327	28.276	NP_725175.3 diuretic hormone 44 receptor 2, isoform A	59.132	XP_006567496.1 secretin receptor	90.258	XP_024872609.1 secretin receptor-like isoform X1	-3.39602	3.80647e-05	-3.27935	0.0167308	-0.024575	0.99415	-1.32209	0.708144			-4.40041	0.00045447
C.osakensis_00328	91.667	NP_476989.2 helix loop helix protein 4C, isoform A	97.468	XP_016773228.1 helix-loop-helix protein 1-like	97.248	XP_024872595.1 helix-loop-helix protein 1-like	-2.03058	NA	-2.25663	NA	NA	NA	NA	NA			-4.55286	0.106521
C.osakensis_00329					27.473	XP_024879635.1 uncharacterized protein LOC112459651 isoform X1
C.osakensis_00330	30	NP_995643.1 gustatory receptor 28b, isoform B	32.258	XP_016769530.1 gustatory and pheromone receptor 32a-like	80.292	XP_024875125.1 gustatory receptor for sugar taste 43a-like	-2.08621	NA	-1.26638	NA	NA	NA	NA	NA			-3.92896	0.258435
C.osakensis_00331	24.891	NP_647614.2 gustatory receptor 28b, isoform A	43.584	XP_016769530.1 gustatory and pheromone receptor 32a-like	86.311	XP_024872629.1 putative gustatory receptor 28b	-1.74564	0.508561	-3.7617	0.173879	0.941429	NA	-1.83906	NA			-5.38536	0.00370238
C.osakensis_00332	78.862	NP_727016.1 ribosomal protein L35, isoform A	86.885	NP_001167614.1 ribosomal protein L35	93.496	XP_024872575.1 60S ribosomal protein L35	-0.243164	0.207004	0.00521547	0.987766	-0.334224	0.0915496	0.521451	0.00476645			1.44842	0.00379566
C.osakensis_00333	27.273	NP_572324.1 uncharacterized protein Dmel_CG3342	51.391	XP_006571035.2 FK506-binding protein 15 isoform X4	88.092	XP_024872572.1 FK506-binding protein 15	-0.681617	5.93493e-05	-0.266755	0.24578	0.00282495	0.99415	0.424326	0.0558702			-0.092469	0.75279
C.osakensis_00334
C.osakensis_00335	33.898	NP_001262221.1 jim, isoform F	42.898	XP_003251679.1 oocyte zinc finger protein XlCOF6	83.286	XP_024872574.1 putative zinc finger protein 840	-7.30668	3.10981e-07	-7.27027	2.72118e-07	-1.49541	NA	NA	NA			-0.562358	0.921537
C.osakensis_00336	29.887	NP_611260.1 subito, isoform A	30.321	XP_026297197.1 kinesin-like protein KIF20B	28.899	XP_024875808.1 kinesin-like protein KIF20B
C.osakensis_00337							NA	NA	NA	NA	NA	NA	NA	NA			-3.63963	0.221474
C.osakensis_00338
C.osakensis_00339							0.136551	0.924833	-0.240557	0.850161	0.828086	0.715203	0.513281	0.802154			0.24231	0.810101
C.osakensis_00340	56.982	NP_001245565.1 cut, isoform D	85.141	XP_026297354.1 homeobox protein cut isoform X11	97.383	XP_024870611.1 homeobox protein cut isoform X6	-1.01681	0.000509338	-1.20391	0.0048826	0.609363	0.154732	0.119459	0.890124			-0.0883521	0.814963
C.osakensis_00341			21.622	XP_026295448.1 uncharacterized protein LOC551170 isoform X6			2.35728	0.0424991	3.39552	5.75104e-08	2.07149	0.208334	-0.896665	0.644759			5.79348	0.001092
C.osakensis_00342							NA	NA	NA	NA	-2.90749	NA	NA	NA			1.30257	NA
C.osakensis_00343	45.217	NP_733447.1 tramtrack, isoform F	48.571	XP_006558925.1 broad-complex core protein isoforms 1/2/3/4/5 isoform X2	47.619	XP_024872405.1 longitudinals lacking protein, isoforms H/M/V-like	-3.87054	0.237791	-1.71453	NA	0.611186	NA	-0.593133	NA			1.28624	0.642333
C.osakensis_00344			32.5	XP_016766783.1 uncharacterized protein LOC724900 isoform X5	79.208	XP_024870661.1 uncharacterized protein LOC112453886	-5.03199	0.0919926	-1.03459	0.813658	-3.79454	NA	2.21404	NA			1.94163	0.635801
C.osakensis_00345							1.32734	0.582418	2.29974	0.541891	-0.743577	0.823621	-0.450063	NA			-0.944043	0.775122
C.osakensis_00346	51.93	NP_995773.1 corin, isoform B	68.228	XP_026299234.1 uncharacterized protein LOC725241 isoform X3	87.414	XP_024870643.1 uncharacterized protein LOC112453873 isoform X1	-0.364377	0.589517	-1.62563	0.00495106	-0.309542	0.777917	-0.768214	0.451496			-0.88738	0.247124
C.osakensis_00347	70.192	NP_524228.2 odd paired, isoform A	73.589	XP_003250475.1 zinc finger protein ZIC 4	90.389	XP_024870660.1 pair-rule protein odd-paired-like	-5.24939	0.00765073	-6.23406	0.000124875	NA	NA	NA	NA			-4.33593	0.0775734
C.osakensis_00348	68.952	NP_648777.1 squamous cell carcinoma-related oncogene, isoform A	91.732	XP_623120.1 DCN1-like protein 1	98.425	XP_024870681.1 DCN1-like protein 1	1.1751	7.88918e-14	0.798654	0.000241545	-0.128595	0.65513	0.043526	0.915939			0.0199055	0.946314
C.osakensis_00349	74.859	NP_648182.1 UDP-xylose synthase	85.777	XP_016769861.1 UDP-glucuronic acid decarboxylase 1	95.824	XP_024870647.1 UDP-glucuronic acid decarboxylase 1	1.15701	8.2012e-14	0.830743	1.93213e-05	-0.0343827	0.918291	-0.20844	0.417663			-0.871338	0.000229531
C.osakensis_00350	62.522	NP_524987.1 sulfated, isoform A	71.292	XP_006562851.2 extracellular sulfatase SULF-1 homolog isoform X2	93.432	XP_024870620.1 extracellular sulfatase SULF-1 homolog isoform X1	3.58378	2.46046e-93	3.41466	2.54295e-41	0.303061	0.0308454	-0.293595	0.0869047	GC, HE, MG, OV, SG	comp71603_c0_seq1.m.433794	0.0853417	0.783847
C.osakensis_00351	40.838	NP_730497.1 suppressor of variegation 3-3, isoform B	83.598	XP_016769858.1 lysine-specific histone demethylase 1A	90.374	XP_024870658.1 lysine-specific histone demethylase 1A	-0.569411	0.149312	-0.455303	0.318471	0.686713	0.367776	0.153004	0.873962			-0.0447565	0.938357
C.osakensis_00352	56.02	NP_730497.1 suppressor of variegation 3-3, isoform B	93.333	XP_016769858.1 lysine-specific histone demethylase 1A	96.831	XP_024870658.1 lysine-specific histone demethylase 1A	0.292688	0.408321	0.0222612	0.95886	-0.0353938	0.949159	-0.25567	0.595817			-0.200385	0.640944
C.osakensis_00353			43.541	XP_026299129.1 vicilin-like seed storage protein At2g18540	85.333	XP_024870602.1 trichohyalin-like
C.osakensis_00354
C.osakensis_00355							-1.17132	NA	-1.24576	NA	NA	NA	NA	NA			NA	NA
C.osakensis_00356
C.osakensis_00357
C.osakensis_00358							-8.75064	5.40649e-22	-9.25648	3.20415e-09	0.660649	0.802893	-0.786751	0.782259			-7.78022	4e-28
C.osakensis_00359			28.226	XP_003251162.2 bromodomain-containing protein DDB_G0270170	62.525	XP_024870662.1 uncharacterized protein LOC112453887 isoform X1	-1.04311	0.000542894	-1.07484	6.59596e-06	0.491395	0.207212	0.092655	0.876536			0.382975	0.325438
C.osakensis_00360	28.251	NP_524634.2 apolipophorin, isoform A	55.477	XP_026298285.1 apolipophorins	81.963	XP_024870648.1 apolipophorins	-3.05236	1.25e-26	-2.56595	1.19444e-10	1.88056	2.05657e-37	0.0176472	0.97638			-4.9213	2e-28
C.osakensis_00361	32.584	NP_722609.2 uncharacterized protein Dmel_CG31974, isoform B	51.079	XP_016768850.2 uncharacterized protein LOC725439	85.714	XP_024870656.1 uncharacterized protein LOC112453881	1.00908	1.79101e-09	0.836362	3.10909e-06	0.208241	0.258011	0.346006	0.0254882			-0.97305	0.00552034
C.osakensis_00362							0.31327	0.854697	0.643431	0.689582	0.365767	0.920457	0.546382	0.847922			0.176294	0.909528
C.osakensis_00363	28.148	NP_610300.1 uncharacterized protein Dmel_CG1360	47.28	XP_006562906.1 uncharacterized protein LOC100577466	78.049	XP_024870640.1 uncharacterized protein LOC112453870	0.222689	0.271587	0.734664	0.0432065	-0.306343	0.22497	0.255547	0.490966			0.162029	0.577617
C.osakensis_00364	72.941	NP_725980.1 hillarin, isoform B	96.882	XP_016769986.1 hillarin isoform X1	98.808	XP_024870638.1 hillarin isoform X2	3.74057	7.51891e-155	2.72181	4.51712e-46	0.34006	0.0140834	-0.26802	0.104932			0.0818889	0.844546
C.osakensis_00365
C.osakensis_00366
C.osakensis_00367	48.889	NP_569955.1 uncharacterized protein Dmel_CG14818, isoform A			88.372	XP_024870623.1 UPF0184 protein C9orf16 homolog	1.36268	2.36391e-08	1.37475	0.000102298	-0.393831	0.014922	0.216902	0.435375			0.575139	0.0464261
C.osakensis_00368	63.395	NP_648107.3 Cln7, isoform A	77.255	XP_624526.2 major facilitator superfamily domain-containing protein 8 isoform X1	91.552	XP_024870588.1 major facilitator superfamily domain-containing protein 8	-1.43661	3.73081e-14	-1.03982	0.00101653	-0.111533	0.794209	-0.206633	0.687687			-1.08621	2.65854e-05
C.osakensis_00369	93.488	NP_599137.1 Rab11, isoform A	98.14	XP_006559507.1 ras-related protein Rab-11A	97.101	XP_024887896.1 ras-related protein Rab-11A, partial	-0.0523195	0.744803	0.235167	0.229662	-0.048778	0.855328	-0.0270066	0.932256			0.209244	0.429446
C.osakensis_00370	64.738	NP_649732.1 pyd3	67.48	XP_392773.3 beta-ureidopropionase	79.784	XP_024885669.1 beta-ureidopropionase	-1.54495	5.56696e-14	-0.624903	0.0263165	0.151338	0.659553	0.110346	0.754329			0.612724	0.0567115
C.osakensis_00371	56.872	NP_001287246.1 uncharacterized protein Dmel_CG45050, isoform G	92.079	XP_393573.1 AN1-type zinc finger protein 5	99.005	XP_024887852.1 AN1-type zinc finger protein 5-like	-0.496019	0.0012829	0.208913	0.275628	0.0284778	0.923513	-0.0933365	0.721595			-0.00110388	0.997064
C.osakensis_00372	87.85	NP_725106.1 small ribonucleoprotein particle protein SmD3	96.479	XP_006559497.1 small nuclear ribonucleoprotein Sm D3	97.887	XP_024887861.1 small nuclear ribonucleoprotein Sm D3-like	-0.124448	0.700787	0.45331	0.189533	-0.407181	0.16985	0.626182	0.0146045			0.258014	0.569883
C.osakensis_00373	35.185	NP_729096.1 viriato	55.844	XP_006558645.1 nucleolar protein 12	81.172	XP_024887857.1 nucleolar protein 12-like	-1.5829	5.0776e-09	-1.11715	0.00145501	-0.0216731	0.978415	0.275794	0.699179			-0.38127	0.389455
C.osakensis_00374
C.osakensis_00375	55.952	NP_477302.1 HLH54F	77.586	XP_003249110.1 transcription factor 21	95.858	XP_024893873.1 transcription factor 21	-3.25828	0.163247	-1.08998	0.713009	0.611186	NA	1.73298	NA			-3.52361	0.159567
C.osakensis_00376	57.967	NP_524176.1 short neuropeptide F receptor, isoform A	68.8	XP_006561748.1 prolactin-releasing peptide receptor	86.41	XP_024880657.1 prolactin-releasing peptide receptor-like	-2.66627	1.02716e-06	-1.16442	0.0541927	0.405522	0.778545	-0.231549	0.8838			-3.32592	1.26018e-07
C.osakensis_00377	41.026	NP_608989.1 F-box and WD repeat domain containing 5	74.011	XP_395619.4 F-box/WD repeat-containing protein 5	82.723	XP_024867638.1 F-box/WD repeat-containing protein 5 isoform X1	-0.431189	0.590711	-0.460074	0.645443	0.995292	0.53594	-0.509347	0.7661			-0.170344	0.833169
C.osakensis_00378			59.836	XP_395619.4 F-box/WD repeat-containing protein 5	87.805	XP_024867638.1 F-box/WD repeat-containing protein 5 isoform X1	-1.25017	0.421136	-0.986135	0.526851	0.890603	0.834464	0.217012	0.961283			-0.541693	0.499594
C.osakensis_00379	67.46	NP_608989.1 F-box and WD repeat domain containing 5	80.608	XP_395619.4 F-box/WD repeat-containing protein 5	93.431	XP_024867638.1 F-box/WD repeat-containing protein 5 isoform X1	-1.28675	0.0342169	-0.719908	0.206116	0.228236	0.888165	0.494665	0.698678			-0.66461	0.11797
C.osakensis_00380							0.556397	NA	-0.348082	0.916256	-0.302237	NA	0.907478	NA			-0.250958	0.924193
C.osakensis_00381	50.909	NP_001259771.1 bobby sox, isoform E	75.435	XP_624175.3 HMG box transcription factor BBX isoform X1	94.632	XP_024867764.1 HMG box transcription factor BBX isoform X2	-0.45634	0.0139504	-0.161168	0.543728	0.0107731	0.976218	-0.203175	0.424707			0.419361	0.0918292
C.osakensis_00382	75.893	NP_572882.1 yippee, isoform A	92.174	XP_006562948.1 protein yippee-like 5	44.444	XP_024873110.1 protein yippee-like 1	0.631737	0.000976553	0.574616	0.0336648	-0.0234823	0.960111	-0.223156	0.538184			1.20111	0.000587521
C.osakensis_00383	31.596	NP_729442.1 smaug, isoform C	80.227	XP_006562949.1 protein Smaug homolog 1	92.262	XP_024879786.1 protein Smaug, partial	-1.55467	1.38329e-06	-1.40493	2.09727e-06	0.260818	0.372273	-0.0718219	0.865596			0.151318	0.649297
C.osakensis_00384	59.671	NP_725047.2 uncharacterized protein Dmel_CG30022	83.197	XP_393510.1 persulfide dioxygenase ETHE1, mitochondrial isoform X1	92.674	XP_024883226.1 persulfide dioxygenase ETHE1, mitochondrial isoform X1	0.708005	0.00159789	0.358722	0.296751	-0.106025	0.777015	-0.417301	0.227665			-0.594637	0.0871254
C.osakensis_00385	64.234	NP_001245452.1 beta amyloid protein precursor-like, isoform F	91.255	XP_026299199.1 amyloid-beta-like protein	97.009	XP_024879638.1 amyloid-beta-like protein isoform X1	1.88973	9.76245e-17	1.50908	6.97957e-09	0.301696	0.158319	-0.446025	0.0274863			-1.96253	2.93263e-08
C.osakensis_00386	39.457	NP_725942.1 Hormone-sensitive lipase, isoform C	68.313	XP_397143.2 hormone-sensitive lipase isoform X1	91.609	XP_024879641.1 hormone-sensitive lipase isoform X1	0.627804	8.63046e-05	0.845077	4.30242e-06	0.0727924	0.80932	0.274481	0.19199			-0.277399	0.370206
C.osakensis_00387	37.975	NP_726931.2 Usf, isoform C	82.239	XP_623658.1 upstream stimulatory factor 1 isoform X1	90.977	XP_024879645.1 upstream stimulatory factor 2-like isoform X1	1.11129	4.0626e-12	0.962482	6.19877e-06	-0.0542377	0.868572	0.0815155	0.809344			0.749875	0.0716046
C.osakensis_00388							1.5804	0.000555171	1.24342	0.0204468	-0.0282562	0.974201	-0.0926639	0.925379			0.16834	0.760468
C.osakensis_00389	55.618	NP_723194.1 uncharacterized protein Dmel_CG11050, isoform C	78.307	XP_624893.1 HD domain-containing protein 2 isoform X1	95.312	XP_024879632.1 HD domain-containing protein 2	0.826956	1.82941e-05	1.11381	7.04115e-08	-0.21284	0.348947	0.0725226	0.834339			-0.806104	0.0123734
C.osakensis_00390	41.83	NP_732446.1 nicotinamide amidase, isoform A	54.74	XP_026298838.1 uncharacterized protein LOC552524	85.714	XP_024879628.1 nicotinamidase-like	8.66326	3.78074e-161	7.22931	4.62849e-126	0.255836	0.136542	-1.5359	2.63429e-24	SG (central duct)	comp63251_c0_seq1.m.58816	-3.89069	6.05835e-11
C.osakensis_00391			30.303	XP_026294993.1 histone-lysine N-methyltransferase SETMAR-like, partial			0.752235	NA	1.18521	0.766024	-1.44277	NA	1.99214	NA			-2.54359	0.596037
C.osakensis_00392	21.667	NP_001036251.2 Eye-enriched kainate receptor, isoform D	43.052	XP_006557363.2 uncharacterized protein LOC102655859	81.963	XP_024888800.1 uncharacterized protein LOC112465470 isoform X1
C.osakensis_00393	30.116	NP_572773.1 uncharacterized protein Dmel_CG1806, isoform A	75.065	XP_026297456.1 uncharacterized protein LOC100578300 isoform X1	89.61	XP_024872649.1 uncharacterized protein LOC112455140	3.25659	7.66158e-43	2.80865	1.30195e-23	-0.0624945	0.868123	0.168773	0.652716			1.93555	2.25232e-15
C.osakensis_00394	56.492	NP_572532.1 Zpr1	73.333	XP_006559886.1 zinc finger protein ZPR1	89.414	XP_024878175.1 zinc finger protein ZPR1	-0.918181	0.000217775	-0.628684	0.0255947	0.0554282	0.918205	-0.0760205	0.886393			-0.463204	0.132166
C.osakensis_00395	70.578	NP_001262695.1 well-rounded, isoform Q	94.228	XP_006559894.1 serine/threonine-protein phosphatase 2A 56 kDa regulatory subunit gamma isoform isoform X2	98.98	XP_024878169.1 serine/threonine-protein phosphatase 2A 56 kDa regulatory subunit gamma isoform-like isoform X3	-0.409041	0.0087275	-0.607672	0.000745399	0.117601	0.614979	0.0687653	0.826756			-1.22434	1.339e-09
C.osakensis_00396	53.901	NP_649749.2 uncharacterized protein Dmel_CG2846, isoform A	60	XP_003250076.3 riboflavin kinase	90.132	XP_024878173.1 riboflavin kinase	-2.01054	1.03995e-11	-0.162253	0.663244	-0.231672	0.656241	0.908954	0.000190445			-0.249688	0.563178
C.osakensis_00397	45.104	NP_648657.1 actin binding protein 1	79.958	XP_393055.5 drebrin-like protein	93.235	XP_024878158.1 drebrin-like protein B	0.584607	0.00015173	0.440701	0.038908	-0.173141	0.420022	0.171059	0.514963			0.742116	0.00578978
C.osakensis_00398	52.941	NP_608360.2 histone gene-specific epigenetic repressor in late S phase, isoform A	69.04	XP_006557686.2 uncharacterized protein LOC100577995 isoform X2	93.789	XP_024879227.1 uncharacterized protein LOC112459372 isoform X2	1.11304	0.00202983	0.569414	0.198504	0.568693	3.62903e-05	-0.299826	0.12964			0.474401	0.320148
C.osakensis_00399	49.492	NP_511154.3 Netrin-A, isoform A	84.118	XP_026294980.1 netrin-A-like	96.053	XP_024890106.1 netrin-1-like, partial	1.99524	9.66038e-08	0.650853	0.137137	0.29661	0.556596	-0.428421	0.395348			2.05626	1.58081e-06
C.osakensis_00400	28.019	NP_001245416.1 Rho GTPase activating protein at 102A, isoform D	50.466	XP_006567934.1 rho GTPase-activating protein gacF isoform X2	88.053	XP_024869012.1 uncharacterized protein LOC112452829	-0.869286	0.000487409	-0.774929	0.0607062	0.236676	0.69028	-0.187102	0.774909			0.600565	0.140564
C.osakensis_00401	64.507	NP_651894.3 septin interacting protein 3, isoform A	77.1	XP_006567937.1 E3 ubiquitin-protein ligase synoviolin A isoform X2	80.715	XP_024869013.1 E3 ubiquitin-protein ligase synoviolin B	0.534653	4.85454e-05	0.432911	0.0180606	-0.154484	0.452103	0.000766919	0.997518			2.43308	2.5315e-14
C.osakensis_00402	72.715	NP_731850.2 falafel, isoform E	94.859	XP_006567939.1 serine/threonine-protein phosphatase 4 regulatory subunit 3 isoform X2	98.97	XP_024877161.1 serine/threonine-protein phosphatase 4 regulatory subunit 3 isoform X1	0.169082	0.424519	0.0427113	0.884704	-0.0870717	0.741088	-0.00472721	0.99272			0.680448	0.0119942
C.osakensis_00403	96.894	NP_723616.1 ubiquitin conjugating enzyme 2, isoform B	99.462	XP_026298106.1 ubiquitin-conjugating enzyme E2-24 kDa isoform X2	100	XP_024870077.1 ubiquitin-conjugating enzyme E2-24 kDa-like	-0.529089	0.00861305	-0.71772	0.00480487	0.0042902	0.993809	-0.476191	0.129784			-0.299147	0.498795
C.osakensis_00404	36.864	NP_523515.1 tetraspanin 29Fa, isoform A	57.778	XP_026298035.1 uncharacterized protein LOC412694	82.377	XP_024875917.1 CD63 antigen-like	0.363998	0.1779	0.0825113	0.816804	-0.0551974	0.841118	-0.188623	0.619691			2.9251	5.08073e-13
C.osakensis_00405	35.333	NP_723426.1 tetraspanin 29Fb, isoform A	74.812	XP_026298035.1 uncharacterized protein LOC412694	95.964	XP_024875916.1 CD63 antigen-like, partial	1.14143	1.24363e-16	0.790166	0.00976363	-0.173771	0.196407	0.121608	0.605433			0.114732	0.755633
C.osakensis_00406	40.933	NP_572727.1 peptidoglycan recognition protein SA, isoform A	61.497	NP_001157187.1 peptidoglycan-recognition protein SA precursor	72.353	XP_024867565.1 peptidoglycan recognition protein-like	-3.07419	5.61049e-101	-2.3845	9.69394e-23	0.930725	1.5434e-05	0.410121	0.208916			-3.53755	5.69457e-13
C.osakensis_00407	28.849	NP_572445.1 uncharacterized protein Dmel_CG10958	54.462	XP_016766850.2 dynein regulatory complex protein 1 isoform X1	91.829	XP_024890506.1 dynein regulatory complex protein 1 isoform X2	0.63841	0.576624	-1.33054	0.341041	4.55031	0.0156614	-1.59343	0.327545			-1.10681	0.323645
C.osakensis_00408	33.04	NP_610901.1 cuticular protein 50Cb	59.052	XP_006566897.1 pro-resilin isoform X2	77.059	XP_024887050.1 pro-resilin-like	6.26825	7.62313e-61	4.00464	1.37051e-32	-0.119685	0.684596	-1.09333	1.14082e-07			-2.32098	0.00058109
C.osakensis_00409	27.759	NP_001245670.1 uncharacterized protein Dmel_CG43088			77.523	XP_024872947.1 putative nuclease HARBI1	0.0277718	0.987319	0.656185	0.712672	1.01632	0.692802	0.601289	0.785496			-0.364526	0.576802
C.osakensis_00410	59.459	NP_610901.1 cuticular protein 50Cb	65.323	XP_016769146.1 pro-resilin isoform X1	80.46	XP_024887050.1 pro-resilin-like	0.849498	0.0953996	0.756127	0.363149	0.0229964	0.978968	-0.781292	0.247979			-1.42786	0.0188548
C.osakensis_00411	27.759	NP_001245670.1 uncharacterized protein Dmel_CG43088			77.523	XP_024872947.1 putative nuclease HARBI1	-0.978347	0.591841	0.792397	0.625111	-0.0393144	0.992058	1.84492	0.268107			-0.74945	0.294059
C.osakensis_00412	56.944	NP_610901.1 cuticular protein 50Cb	60.403	XP_006566897.1 pro-resilin isoform X2	70.37	XP_024887050.1 pro-resilin-like	3.69206	0.171583	2.73028	NA	0.504316	0.900111	-1.3163	NA			-0.70338	0.813313
C.osakensis_00413	38.462	NP_610679.1 Translocon-associated protein delta, isoform A	71.515	XP_624607.1 translocon-associated protein subunit delta	94.083	XP_024870119.1 translocon-associated protein subunit delta-like	-0.705986	0.0187276	-0.194769	0.566663	-0.120979	0.740815	0.00526861	0.994159			1.67219	1.19593e-06
C.osakensis_00414	69.822	NP_730105.3 chloride channel-c, isoform C	91.018	XP_006572011.1 H(+)/Cl(-) exchange transporter 5 isoform X1	98.798	XP_024884204.1 H(+)/Cl(-) exchange transporter 5-like	1.1923	1.31024e-15	0.61932	0.00104294	-0.0607603	0.82112	-0.0236325	0.951614			1.49289	5.67578e-11
C.osakensis_00415	72.201	NP_572865.1 coenzyme Q5, isoform A	64.505	XP_396701.3 2-methoxy-6-polyprenyl-1,4-benzoquinol methylase, mitochondrial	85.235	XP_024870124.1 2-methoxy-6-polyprenyl-1,4-benzoquinol methylase, mitochondrial-like	0.558217	0.0115934	0.565174	0.0447624	-0.0142554	0.976218	-0.117188	0.781625			0.796773	0.0143346
C.osakensis_00416	62.205	NP_609157.3 TweedleE	91.429	NP_001136109.1 glycine-rich cuticle protein	83.425	XP_024870131.1 glycine-rich protein 5-like
C.osakensis_00417	51.757	NP_524080.1 TGF-beta activated kinase 1, isoform A	79.539	XP_397248.4 mitogen-activated protein kinase kinase kinase 7 isoform X1	95	XP_024887359.1 mitogen-activated protein kinase kinase kinase 7-like	-0.531294	0.000140433	-0.611147	0.00890235	-0.045254	0.89359	-0.0560945	0.870676			1.67163	2.79435e-15
C.osakensis_00418	53.303	NP_610444.2 uncharacterized protein Dmel_CG13743, isoform A	82.863	XP_026296526.1 uncharacterized protein LOC727639	81.349	XP_024887360.1 putative sodium-coupled neutral amino acid transporter 11	-2.75162	0.00163113	-1.9126	0.0406916	0.581252	0.89357	1.03523	0.704371			-4.68081	2.30802e-12
C.osakensis_00419	41.522	NP_788527.1 nessy, isoform C	54.343	XP_026298168.1 lysophospholipid acyltransferase 5	92.276	XP_024887355.1 lysophospholipid acyltransferase 5-like	-0.0737864	0.782448	0.600244	0.0832878	0.180505	0.484325	0.0341471	0.930082			-1.8967	2.51473e-09
C.osakensis_00420	49.683	NP_573338.1 uncharacterized protein Dmel_CG7332, isoform A	67.152	XP_396280.4 ubiquitin carboxyl-terminal hydrolase MINDY-3 homolog	97.391	XP_024887357.1 ubiquitin carboxyl-terminal hydrolase MINDY-3 homolog isoform X1	0.727726	4.98117e-06	0.534566	0.00868337	-0.165615	0.416568	0.0334801	0.926642			0.81205	0.000504884
C.osakensis_00421							0.15266	0.595179	0.566098	0.0564074	-0.581948	0.000962293	0.70018	8.16161e-05			0.949647	0.214469
C.osakensis_00422	85.714	NP_648570.1 uncharacterized protein Dmel_CG10418	86.458	XP_001120188.1 U6 snRNA-associated Sm-like protein LSm2	98.958	XP_024879756.1 U6 snRNA-associated Sm-like protein LSm2	0.423032	0.121559	0.28956	0.299134	-0.365238	0.173824	0.0411482	0.937418			0.156379	0.768689
C.osakensis_00423	39.606	NP_650702.1 vacuolar protein sorting 39	84.258	XP_392710.3 vam6/Vps39-like protein isoform X1	98.521	XP_024891855.1 vam6/Vps39-like protein	0.0249177	0.897229	0.193777	0.486041	-0.0302471	0.938176	0.251329	0.36156			0.550031	0.0200774
C.osakensis_00424	77.425	NP_523388.1 beta spectrin, isoform A	94.886	XP_006567454.1 spectrin beta chain isoform X1	98.875	XP_024891844.1 spectrin beta chain isoform X1	-0.446543	0.0443613	-0.0050955	0.988887	0.454983	0.00140748	-0.209598	0.514027			0.189933	0.499903
C.osakensis_00425	35.34	NP_572563.3 megalin, isoform E	71.494	XP_006567452.1 sortilin-related receptor	90.707	XP_024891856.1 sortilin-related receptor-like	-0.578543	0.0240504	0.451156	0.159071	0.40031	0.00226919	-0.581478	0.002605			0.317353	0.452413
C.osakensis_00426	25.228	NP_001260030.1 dumpy, isoform O	47.842	XP_016769640.2 putative uncharacterized protein DDB_G0281733	83.541	XP_024891849.1 mucin-5AC-like	1.00949	1.87675e-07	0.53974	0.0606661	0.139121	0.663569	-0.802966	8.49223e-05			-1.11482	0.0288071
C.osakensis_00427			34.817	XP_026298531.1 uncharacterized protein LOC100578798
C.osakensis_00428			56.522	XP_003251065.2 uncharacterized protein LOC100578770	87.963	XP_024891852.1 uncharacterized protein LOC112467450	-1.11982	0.0915694	-2.15667	0.0049666	0.850742	0.627678	-0.943415	0.549985			-1.34604	0.0652983
C.osakensis_00429	25.084	NP_523359.2 odorant receptor 13a	33.501	NP_001229918.1 odorant receptor 115	86.683	XP_024891854.1 odorant receptor 13a-like	1.03703	NA	-2.73172	0.539554	1.84408	NA	-1.83906	NA			-2.75428	0.12933
C.osakensis_00430			33.333	NP_001229918.1 odorant receptor 115	82.09	XP_024891854.1 odorant receptor 13a-like
C.osakensis_00431	28.986	NP_524234.2 odorant receptor 83a	36.429	NP_001229918.1 odorant receptor 115	81.159	XP_024891854.1 odorant receptor 13a-like	-1.17132	NA	-1.42099	NA	NA	NA	NA	NA			-2.63767	0.586562
C.osakensis_00432	26.638	NP_523359.2 odorant receptor 13a	31.701	NP_001229918.1 odorant receptor 115	85.063	XP_024869954.1 odorant receptor 22c-like	-4.26868	0.103878	-3.25165	0.324114	NA	NA	NA	NA			3.21669	3.78132e-07
C.osakensis_00433	26.582	NP_524235.2 odorant receptor co-receptor, isoform A	31.658	NP_001229918.1 odorant receptor 115	76.203	XP_024869954.1 odorant receptor 22c-like	-3.05871	0.380749	-1.73217	NA	NA	NA	NA	NA			-4.6342	0.0499781
C.osakensis_00434	26.667	NP_523359.2 odorant receptor 13a	39.024	NP_001229918.1 odorant receptor 115	79.037	XP_024873496.1 odorant receptor 13a-like	-2.03058	NA	-1.10432	NA	NA	NA	NA	NA			-4.01439	0.203882
C.osakensis_00435			63.265	XP_003251064.1 uncharacterized protein LOC100578732	88.083	XP_024873498.1 uncharacterized protein LOC112455668	-1.14742	0.696831	-1.9941	0.499704	0.713382	NA	-0.539391	NA			-0.457035	0.830238
C.osakensis_00436	60.87	NP_724834.1 proteasome alpha7 subunit	90.551	XP_392518.1 proteasome subunit alpha type-3	98.031	XP_024873497.1 proteasome subunit alpha type-3	-1.17894	0.000242645	0.309589	0.223988	-0.335229	0.0482799	0.0527141	0.870676			0.0481518	0.875749
C.osakensis_00437	27.414	NP_001303398.1 allatostatin C receptor 2, isoform F	62.264	NP_001035057.1 pteropsin	74.845	XP_024873502.1 green-sensitive opsin-like	-2.42245	0.250529	-1.51419	0.715812	1.91442	NA	-0.990748	NA			-0.722588	0.428393
C.osakensis_00438	44.328	NP_724419.3 UDP-glycosyltransferase family 50 member B3, isoform D	75.922	XP_394772.3 UDP-glucuronosyltransferase 2C1	92.205	XP_024873500.1 UDP-glucuronosyltransferase 2C1-like	-0.762238	0.171008	-0.186414	0.828478	0.125356	0.918988	-0.226891	0.853888			-0.79067	0.449263
C.osakensis_00439	42.674	NP_524436.2 Insulin-like receptor, isoform A	66.053	XP_394771.5 insulin-like peptide receptor	88.943	XP_024873495.1 insulin receptor-like	0.804693	0.14023	0.925992	0.141681	0.457148	0.0754229	0.120986	0.776229			0.992777	0.139537
C.osakensis_00440	38.671	NP_723716.1 Phosphatidylinositol-specific phospholipase C X domain containing, isoform B	52.518	XP_006567446.1 PI-PLC X domain-containing protein 1 isoform X1	94.118	XP_024873464.1 PI-PLC X domain-containing protein 1-like isoform X1	4.13329	2.25364e-56	4.73869	1.45233e-138	-0.107442	0.618706	-0.386044	0.021933			1.06329	0.0487766
C.osakensis_00441	32.566	NP_609941.2 uncharacterized protein Dmel_CG17572	43.671	XP_016769348.2 chymotrypsin-like protease CTRL-1 isoform X2	29.064	XP_024890242.1 CLIP domain-containing serine protease 2-like	1.5292	1.32377e-18	1.20036	4.08762e-10	0.181399	0.4249	0.0157488	0.971208			0.0797313	0.827279
C.osakensis_00442	39.594	NP_788477.1 uncharacterized protein Dmel_CG33057, isoform A			86.07	XP_024873486.1 tRNA 2'-phosphotransferase 1 isoform X1	0.221932	0.598677	-0.280378	0.485729	-0.0619796	0.918988	-0.284042	0.590453			0.970464	0.00400446
C.osakensis_00443	30.149	NP_729375.1 monkey king protein, isoform A	45.266	XP_026294743.1 speckle targeted PIP5K1A-regulated poly(A) polymerase isoform X2	82.466	XP_024873485.1 speckle targeted PIP5K1A-regulated poly(A) polymerase-like	0.0953868	0.59552	-0.0479072	0.858153	-0.0604674	0.857205	0.054068	0.888685			0.393977	0.12439
C.osakensis_00444			52.754	XP_006572185.1 serine/arginine repetitive matrix protein 2	78.477	XP_024873480.1 serine/arginine repetitive matrix protein 1-like	-0.472056	0.0174178	-0.683966	0.0170993	0.0630526	0.882171	0.0586898	0.918258			-0.30323	0.302709
C.osakensis_00445	80.493	NP_728104.1 minibrain, isoform E	90.407	XP_026302189.1 serine/threonine-protein kinase minibrain	98.119	XP_024873462.1 serine/threonine-protein kinase minibrain	0.46531	0.0267282	0.0330783	0.93629	0.381278	0.109325	0.150088	0.716445			1.16798	0.000107152
C.osakensis_00446	51.977	NP_996288.1 uncharacterized protein Dmel_CG6695, isoform B	89.899	XP_001121363.2 CLK4-associating serine/arginine rich protein	96.486	XP_024873470.1 CLK4-associating serine/arginine rich protein-like isoform X1	-1.05067	3.02175e-15	-1.04909	3.45202e-09	0.173689	0.603632	0.323766	0.162817			-1.58152	4.65241e-14
C.osakensis_00447	40	NP_726659.1 cinnamon, isoform B	62.639	XP_026294637.1 gephyrin isoform X1	85.233	XP_024873471.1 gephyrin-like isoform X2	-0.0753169	0.697483	0.0549201	0.848825	0.133082	0.6483	-0.056781	0.886366			-0.318847	0.349172
C.osakensis_00448	25.348	NP_730739.1 maelstrom, isoform B	37.938	XP_393065.4 protein maelstrom	77.756	XP_024873484.1 protein maelstrom 2	-0.054554	0.795619	-0.0786847	0.798697	-0.242717	0.235948	-0.119027	0.693407			1.72239	1.25488e-06
C.osakensis_00449	43.373	NP_996062.3 Coiled-coil domain containing 56			78.125	XP_024875861.1 cytochrome c oxidase assembly factor 3, mitochondrial-like isoform X1	-0.125274	0.7268	0.126683	0.726629	0.0188632	0.973297	0.0566609	0.92043			-0.568764	0.043534
C.osakensis_00450	50.462	NP_648499.1 mitochondrial transcription factor B1	61.607	XP_001121333.2 dimethyladenosine transferase 1, mitochondrial	82.849	XP_024869210.1 mitochondrial dimethyladenosine transferase 1-like	-0.0404298	0.886709	0.140047	0.609863	-0.0533982	0.867274	-0.017347	0.964743			-0.665082	0.014985
C.osakensis_00451	57.092	NP_001246630.1 axotactin, isoform B	84.182	XP_026297863.1 contactin-associated protein-like 3 isoform X4	96.412	XP_024875851.1 uncharacterized protein LOC112457170 isoform X4	-3.40033	6.29353e-19	-4.43258	2.2e-27	0.236895	0.831765	-0.714991	0.487058			-3.38385	2.46979e-22
C.osakensis_00452	57.718	NP_649138.2 ring finger protein 146, isoform B	83.681	XP_026298735.1 E3 ubiquitin-protein ligase RNF146 isoform X3	99.654	XP_024875868.1 E3 ubiquitin-protein ligase RNF146-like	-0.764597	0.00052001	-0.908753	0.00395401	-0.0700615	0.886096	-0.554662	0.145195			0.923759	0.00661726
C.osakensis_00453	27.49	NP_476773.1 tudor, isoform A	52.083	XP_026302004.1 maternal protein tudor	81.869	XP_024869202.1 LOW QUALITY PROTEIN: maternal protein tudor-like	-0.260065	0.300308	-0.367009	0.205068	0.202747	0.264125	-0.0966609	0.703293			0.752451	0.00391668
C.osakensis_00454							-1.74927	0.266367	-1.3954	0.286899	-0.58253	0.890423	1.01909	0.7538			-0.673482	0.639271
C.osakensis_00455	56.325	NP_524931.1 catecholamines up	65.133	XP_006562870.1 protein catecholamines up	66.441	XP_024876233.1 protein catecholamines up	0.7076	5.63869e-07	0.407417	0.0381359	-0.368105	0.0146908	0.134285	0.600821			2.3552	1.58953e-16
C.osakensis_00456	44.074	NP_001260448.1 uncharacterized protein Dmel_CG18507, isoform D	81.585	XP_006562871.1 transmembrane protein 268 isoform X1	93.515	XP_024893795.1 transmembrane protein 268 isoform X1	2.0585	1.883e-41	1.34564	7.56764e-13	0.186093	0.350038	-0.293709	0.137013			0.971621	0.000578498
C.osakensis_00457	66.234	NP_727993.1 ribosomal protein S19a, isoform C	94.805	XP_006572525.1 40S ribosomal protein S19	98.701	XP_024893804.1 40S ribosomal protein S19a-like	-0.262732	0.356288	0.111935	0.839278	-0.499187	0.0614517	0.174675	0.745921			0.173889	0.769366
C.osakensis_00458			47.98	XP_026296346.1 uncharacterized protein LOC113218759	79.082	XP_024893803.1 uncharacterized protein LOC112468721	-1.87395	0.486633	-3.73187	0.1909	-0.302237	NA	-1.35242	NA			-6.51442	2.12703e-05
C.osakensis_00459							-5.11216	0.0305554	-0.33654	NA	-1.49541	NA	NA	NA			-2.80686	0.183323
C.osakensis_00460
C.osakensis_00461
C.osakensis_00462					72.174	XP_024885695.1 uncharacterized protein LOC112463502
C.osakensis_00463					73.684	XP_024873898.1 uncharacterized protein LOC112455910, partial
C.osakensis_00464	28.676	NP_001286523.1 Cathelicidin-like antimicrobial protein, isoform B			71.91	XP_024875119.1 uncharacterized protein LOC112456660	1.18857	0.000393297	1.04731	0.00186661	-0.291997	0.509779	-0.157112	0.792986			0.786426	0.0392281
C.osakensis_00465					47.015	XP_024891060.1 uncharacterized protein LOC112466931	-0.368125	0.829064	-0.670456	0.637963	2.64654	0.476653	0.58349	0.854146			-6.34921	6.11249e-08
C.osakensis_00466							-1.09021	0.650422	-0.817271	0.704072	1.92437	NA	1.20681	NA			-7.24971	1.18288e-06
C.osakensis_00467							-0.0314781	0.990073	-1.2569	0.477804	2.73055	NA	0.247553	NA			-5.07453	0.00985279
C.osakensis_00468					49.004	XP_024867314.1 uncharacterized protein LOC112451724	-3.10465	0.476241	-0.83793	0.782281	NA	NA	3.37458	NA			-3.23414	0.162191
C.osakensis_00469					47.5	XP_024867314.1 uncharacterized protein LOC112451724	-3.2596	0.175046	0.0993231	NA	-1.87796	NA	0.462506	NA			2.80539	0.0729964
C.osakensis_00470					33.962	XP_024873857.1 uncharacterized protein LOC112455885	-0.168522	0.8159	-0.247616	0.779336	0.875537	0.443156	0.152957	0.918174			-0.361597	0.672633
C.osakensis_00471							NA	NA	1.68736	NA	-1.22786	NA	1.42859	NA			NA	NA
C.osakensis_00472							-1.89923	0.325368	0.087473	0.952187	-0.118738	NA	2.63947	0.253446			-1.04856	0.430704
C.osakensis_00473					70.714	XP_024890070.1 uncharacterized protein LOC112466276
C.osakensis_00474					68.966	XP_024873898.1 uncharacterized protein LOC112455910, partial	-2.64793	NA	-0.33654	NA	NA	NA	NA	NA			-0.209879	0.919804
C.osakensis_00475					73.006	XP_024889397.1 uncharacterized protein LOC112465861	0.752235	NA	-2.34805	NA	0.611186	NA	-0.593133	NA			-1.52414	NA
C.osakensis_00476	68.306	NP_650472.2 obelus	79.781	XP_026299667.1 activating signal cointegrator 1 complex subunit 3 isoform X1	87.432	XP_024883511.1 activating signal cointegrator 1 complex subunit 3	-2.35954	0.000284764	-2.17065	0.0053001	0.669179	0.791497	0.269717	0.91079			-2.01305	0.188933
C.osakensis_00477					54.762	XP_024879681.1 vicilin-like seed storage protein At2g18540	-3.93164	0.000258039	-0.436391	0.609876	-1.48113	0.445968	3.06149	0.00583303			-1.26491	0.213085
C.osakensis_00478					39.31	XP_024872558.1 uncharacterized protein LOC112455086	-0.305478	0.336607	0.247225	0.441032	-0.0495649	0.936094	0.269393	0.516192			0.104854	0.776775
C.osakensis_00479					45.098	XP_024881219.1 protein ANTAGONIST OF LIKE HETEROCHROMATIN PROTEIN 1-like, partial	0.344647	0.73761	-0.4092	0.691104	-0.287614	0.846833	0.0671887	0.972762			-0.243625	0.837629
C.osakensis_00480	79.534	NP_730979.1 secretory 23, isoform B	95.182	XP_006567440.1 protein transport protein Sec23A isoform X2	97.529	XP_024892045.1 protein transport protein Sec23A	-0.116769	0.394973	0.234997	0.306525	-0.338414	0.00862442	0.44737	0.000909998			1.32231	3.10901e-10
C.osakensis_00481					61.6	XP_024881085.1 uncharacterized protein LOC112460568
C.osakensis_00482			45.833	XP_026299470.1 histone-lysine N-methyltransferase SETMAR-like			-1.51696	0.496566	-1.52364	0.663058	1.26653	NA	-1.40176	NA			-0.457379	0.803931
C.osakensis_00483							0.293426	0.786429	-0.288068	0.811394	0.225812	0.907485	-0.250353	0.906516			0.188392	0.84088
C.osakensis_00484	48.485	NP_611558.2 hinge1			80	XP_024868957.1 uncharacterized protein LOC112452788	NA	NA	-1.24576	NA	NA	NA	NA	NA			NA	NA
C.osakensis_00485					46.215	XP_024892758.1 uncharacterized protein LOC112468002
C.osakensis_00486					41.606	XP_024873788.1 uncharacterized protein LOC112455824
C.osakensis_00487
C.osakensis_00488					74.704	XP_024891533.1 uncharacterized protein LOC112467238, partial	-2.43463	0.378126	-0.899635	0.728675	-0.505579	NA	2.40885	NA			-3.27601	0.0415499
C.osakensis_00489					26.562	XP_024873459.1 BEN domain-containing protein 5-like	-3.39163	0.393928	-0.982455	0.741785	NA	NA	2.48411	NA			-3.05955	0.0850877
C.osakensis_00490					57.604	XP_024867157.1 uncharacterized protein LOC112451633
C.osakensis_00491					23.164	XP_024890884.1 uncharacterized protein K02A2.6-like	-1.17132	NA	-0.59711	0.725664	-1.75201	NA	4.19915	NA			-3.9066	0.00857717
C.osakensis_00492					65.651	XP_024883502.1 uncharacterized protein LOC112462123, partial	-1.42116	0.43214	-0.698809	0.639802	2.48048	NA	1.60445	0.589665			0.755511	0.340934
C.osakensis_00493					37.25	XP_024892049.1 uncharacterized protein K02A2.6-like, partial
C.osakensis_00494
C.osakensis_00495					56.701	XP_024885998.1 uncharacterized protein LOC112463715	NA	NA	-0.33654	NA	NA	NA	NA	NA			0.42349	NA
C.osakensis_00496	65.385	NP_728820.1 uncharacterized protein Dmel_CG32280, isoform C	88.785	XP_016768555.1 cell death-inducing p53-target protein 1	97.6	XP_024868144.1 cell death-inducing p53-target protein 1	-0.226997	0.360764	0.358507	0.177163	0.00868904	0.985156	0.0216848	0.969249			-0.754151	0.0166372
C.osakensis_00497	43.915	NP_647817.2 uncharacterized protein Dmel_CG14971	65.493	XP_006565561.2 solute carrier family 35 member C2 isoform X1	90.33	XP_024887529.1 solute carrier family 35 member C2 isoform X2	-0.911708	0.000485978	-1.03685	2.55436e-05	-0.11867	0.823196	0.0170103	0.981184			0.781543	0.0419669
C.osakensis_00498					41.584	XP_024888475.1 THAP domain-containing protein 4-like	-3.27589	0.142098	-1.63019	0.430219	-2.0308	NA	1.77947	NA			0.915092	0.647247
C.osakensis_00499							-4.26868	0.103878	-5.14438	0.00497937	NA	NA	NA	NA			0.42349	NA
C.osakensis_00500	38.424	NP_723543.1 uncharacterized protein Dmel_CG31717, isoform A	44.976	XP_016772828.1 phospholipid phosphatase 6 isoform X1	87.923	XP_024888171.1 phospholipid phosphatase 6-like	-1.64576	0.000570039	-1.24375	0.0060673	-1.10643	0.124839	0.74172	0.423933			0.799141	0.282175
C.osakensis_00501			60.44	NP_001265261.1 selenoprotein K-like	78.889	XP_024890065.1 selenoprotein K-like	1.02325	1.77095e-07	1.07	4.56371e-05	-0.337248	0.112237	0.161286	0.596904			0.836446	0.0573547
C.osakensis_00502	84.466	NP_733415.1 discs overgrown, isoform B	88.584	XP_006559019.1 casein kinase I isoform X3	99.338	XP_024888006.1 casein kinase I-like, partial	-0.0269218	0.946773	0.0178766	0.965285	0.238038	0.543089	-0.0585956	0.914323			0.63865	0.0526304
C.osakensis_00503					37.895	XP_024886469.1 craniofacial development protein 2-like	-2.08621	NA	-0.0741843	0.974889	-1.48879	NA	3.37731	NA			NA	NA
C.osakensis_00504	23.438	NP_001303505.1 octopamine beta2 receptor, isoform G	23.592	XP_396348.4 octopamine receptor beta-2R isoform X1	89.013	XP_024872035.1 trace amine-associated receptor 4-like	-0.848895	0.359864	-2.06871	0.0179127	0.948078	0.666941	0.00917501	0.996966			-2.88002	0.00985588
C.osakensis_00505					63.043	XP_024874730.1 uncharacterized protein LOC112456432
C.osakensis_00506			47.826	XP_625132.2 uncharacterized protein LOC552753	26.263	XP_024869998.1 uncharacterized protein LOC112453440	-1.71979	0.188125	-0.566506	0.417641	-0.154755	0.965394	2.59229	0.0118391			1.19137	0.401423
C.osakensis_00507	40.813	NP_477184.1 capsuleen, isoform A	74.96	XP_394141.2 protein arginine N-methyltransferase 5	93.419	XP_024871366.1 protein arginine N-methyltransferase 5	0.00424442	0.987364	0.00638575	0.985326	-0.0646415	0.893012	0.155667	0.713267			0.88013	0.000909471
C.osakensis_00508	58.741	NP_524197.1 pumpless	67.836	XP_026299648.1 glycine cleavage system H protein, mitochondrial	87.791	XP_024871365.1 glycine cleavage system H protein, mitochondrial	-0.83208	0.00281582	0.121801	0.787903	-0.130576	0.737505	0.0746751	0.874043			-2.48247	1.34324e-17
C.osakensis_00509							1.75785	NA	2.76857	0.26291	0.719279	NA	2.27668	NA			-0.0585533	0.983886
C.osakensis_00510	26.34	NP_729439.1 galactokinase, isoform C	71.756	XP_006557527.1 galactokinase	91.349	XP_024874289.1 galactokinase-like isoform X1	1.03377	3.0212e-10	1.19606	8.44457e-08	0.0525902	0.870843	-0.178554	0.5487			-1.88625	4.43528e-12
C.osakensis_00511	49.711	NP_611262.1 uncharacterized protein Dmel_CG5002	75.385	XP_006557534.1 sodium-independent sulfate anion transporter isoform X1	92.137	XP_024874191.1 sodium-independent sulfate anion transporter-like isoform X2	0.409054	0.339994	-0.386466	0.444848	0.188677	0.779924	-0.0908707	0.91079			-2.37046	9.09236e-09
C.osakensis_00512	43.349	NP_609639.2 uncharacterized protein Dmel_CG9395, isoform C	83.569	XP_393855.4 uncharacterized protein LOC410375 isoform X1	97.891	XP_024874194.1 uncharacterized protein LOC112456107	-0.330783	0.290111	0.10615	0.776864	-0.518405	0.248108	1.12206	0.000221755			-2.05902	1.87671e-08
C.osakensis_00513	53.291	NP_609883.1 uncharacterized protein Dmel_CG10211, isoform A	76.689	XP_026299686.1 myeloperoxidase, partial	94.159	XP_024874317.1 uncharacterized protein LOC112456170	6.34938	1.04201e-159	5.19377	1.61176e-10	0.492302	0.000180722	-1.2636	8.80994e-12	Failed	comp70976_c0_seq1.m.342323	-0.63073	0.239794
C.osakensis_00514	45	NP_651318.3 tenectin, isoform C	61.983	XP_026299687.1 kielin/chordin-like protein	88.655	XP_024874301.1 uncharacterized protein LOC112456160	-0.595144	0.556299	0.117573	0.917997	0.037751	0.9873	0.527879	0.772482			-0.248958	0.77387
C.osakensis_00515	48.235	NP_524121.2 antennal protein 10	50.909	NP_001071288.1 chemosensory protein 1 precursor	59.091	XP_024872714.1 ejaculatory bulb-specific protein 3-like	-3.518	7.09028e-74	-3.84999	7.49701e-23	0.434915	0.0742536	-1.22431	3.07776e-09			-2.90163	2.9359e-15
C.osakensis_00516	35.922	NP_788923.1 uncharacterized protein Dmel_CG5613, isoform B	60.485	XP_016770643.1 cytosolic endo-beta-N-acetylglucosaminidase isoform X2	87.562	XP_024874323.1 cytosolic endo-beta-N-acetylglucosaminidase	0.044052	0.837113	-0.119448	0.735145	0.0568842	0.885969	0.0995331	0.793686			0.531295	0.0847929
C.osakensis_00517
C.osakensis_00518	32.414	NP_001259778.1 uncharacterized protein Dmel_CG17600, isoform D	67.599	XP_026299858.1 uncharacterized protein LOC100576157	91.408	XP_024874376.1 uncharacterized protein LOC112456206	-0.700588	0.504316	-2.17772	0.0182479	0.187955	0.945153	-0.969404	0.654187			-2.3331	0.110261
C.osakensis_00519	77.236	NP_610024.1 TBP-associated factor 13	95.082	XP_006564093.1 transcription initiation factor TFIID subunit 13 isoform X1	96.774	XP_024874308.1 transcription initiation factor TFIID subunit 13 isoform X2	-0.100764	0.780409	0.548306	0.106871	-0.454028	0.242152	0.615812	0.0963085			0.0174927	0.964502
C.osakensis_00520	66.239	NP_609030.1 ring finger and CHY zinc finger domain containing 1, isoform A	87.833	XP_006569662.1 RING finger and CHY zinc finger domain-containing protein 1 isoform X2	88.63	XP_024874331.1 RING finger and CHY zinc finger domain-containing protein 1	0.937409	1.80522e-09	0.494323	0.0188154	0.0728188	0.814438	-0.231678	0.351871			-0.237571	0.38126
C.osakensis_00521	29.496	NP_477426.1 Hus1-like, isoform A	63.37	XP_003251418.2 checkpoint protein HUS1 isoform X1	87.956	XP_024874333.1 checkpoint protein HUS1	-0.260197	0.658355	-0.127812	0.845358	-0.312382	0.692755	0.0954928	0.932316			-0.514417	0.386715
C.osakensis_00522	23.746	NP_652625.2 UDP-glycosyltransferase family 302 member E1	59.026	XP_006569652.1 UDP-glucuronosyltransferase 2B19	85.772	XP_024874328.1 2-hydroxyacylsphingosine 1-beta-galactosyltransferase-like	0.290836	0.171221	0.3356	0.17523	-0.132787	0.65378	-0.0745173	0.851497			0.537851	0.0850016
C.osakensis_00523
C.osakensis_00524							0.752235	NA	NA	NA	-1.08024	NA	-0.593133	NA			-1.4868	NA
C.osakensis_00525	64.407	NP_001163838.2 defective proboscis extension response 21	86.594	XP_016772663.1 lachesin isoform X1	97.091	XP_024874207.1 neurotrimin-like	-0.991965	0.393255	-1.90342	0.0308559	-0.217286	0.934571	0.066132	0.984948			-3.85229	1.06821e-12
C.osakensis_00526	37.329	NP_573080.1 uncharacterized protein Dmel_CG8565	81.777	XP_006568414.1 SRSF protein kinase 3 isoform X1	92.07	XP_024874395.1 SRSF protein kinase 3-like isoform X1	0.279655	0.205969	0.342632	0.235527	0.171653	0.580636	0.0429227	0.930282			0.469256	0.0633481
C.osakensis_00527	28.255	NP_001261257.1 uncharacterized protein Dmel_CG12084, isoform B	76.306	XP_392631.2 protein zyg-11 homolog B	95.918	XP_024871172.1 protein zyg-11 homolog B-like	0.774602	2.07578e-08	0.588872	0.00358808	0.0833241	0.75303	-0.185062	0.435217			0.707813	0.0022546
C.osakensis_00528	63.687	NP_573128.2 CDC50, isoform A	73.352	XP_395044.2 cell cycle control protein 50A isoform X1	86.649	XP_024890003.1 cell cycle control protein 50A isoform X1	1.58244	2.90456e-22	0.61426	0.021108	-0.159709	0.53534	-0.176153	0.514728			1.13541	4.50497e-05
C.osakensis_00529	45.646	NP_001261527.1 liquid facets, isoform I	81.728	XP_026299867.1 epsin-2 isoform X2	92.929	XP_024889979.1 epsin-2 isoform X6	0.441568	0.00117684	0.299142	0.170102	0.161598	0.392203	-0.0624263	0.82201			-0.0668065	0.826661
C.osakensis_00530	29.643	NP_732260.2 uncharacterized protein Dmel_CG31251	51.034	XP_395833.4 nudC domain-containing protein 3 isoform X1	72.285	XP_024890030.1 nudC domain-containing protein 3	0.64774	0.00227841	0.422732	0.174498	-0.151875	0.668394	-0.186302	0.604248			-0.080675	0.842882
C.osakensis_00531	63.699	NP_573244.1 uncharacterized protein Dmel_CG6398, isoform A	91.319	XP_006559031.1 uncharacterized protein LOC551144 isoform X2	97.578	XP_024890019.1 uncharacterized protein LOC112466249 isoform X2	1.59878	1.08343e-15	0.634956	0.00989162	0.21236	0.437416	-0.757732	0.00012952			0.383632	0.217992
C.osakensis_00532	47.472	NP_788551.1 iso glutaminyl cyclase, isoform A	68.421	XP_395412.2 glutaminyl-peptide cyclotransferase	87.826	XP_024890028.1 glutaminyl-peptide cyclotransferase isoform X2	0.406659	0.0146287	0.591086	0.0224461	-0.145198	0.555513	0.405053	0.0450389			0.317246	0.372948
C.osakensis_00533	41.331	NP_722584.1 lethal (2) giant larvae, isoform A	88.899	XP_006559023.1 lethal(2) giant larvae protein homolog 1 isoform X2	97.049	XP_024889955.1 lethal(2) giant larvae protein homolog 1 isoform X1	0.543754	0.000339506	-0.322514	0.22158	0.128861	0.53534	0.145093	0.493594			0.556411	0.0400002
C.osakensis_00534							NA	NA	-0.957421	NA	NA	NA	NA	NA			NA	NA
C.osakensis_00535	43.462	NP_648247.1 Cdc6	60.211	XP_006566404.2 cell division control protein 6 homolog	84.048	XP_024879785.1 cell division control protein 6 homolog	-1.6666	0.0638024	-1.28288	0.332277	0.561075	0.854089	0.0142646	0.996821			-0.359011	0.858409
C.osakensis_00536					64.13	XP_024881772.1 uncharacterized protein LOC112460998	NA	NA	-1.42099	NA	NA	NA	NA	NA			NA	NA
C.osakensis_00537	48.93	NP_724798.3 Not1, isoform G	89.253	XP_006565557.2 CCR4-NOT transcription complex subunit 1 isoform X3	95.677	XP_024890041.1 CCR4-NOT transcription complex subunit 1 isoform X1	-0.0221919	0.926003	-0.0260826	0.936801	0.254366	0.174143	-0.0953775	0.76309			0.2359	0.353515
C.osakensis_00538	42.32	NP_731872.1 inositol polyphosphate 1-phosphatase	67.945	XP_006564089.1 inositol polyphosphate 1-phosphatase	96.448	XP_024890054.1 inositol polyphosphate 1-phosphatase isoform X1	0.481746	0.109481	-0.0140535	0.969613	0.0122147	0.979113	-0.281015	0.433637			-1.91759	2.45772e-11
C.osakensis_00539	78.261	NP_726217.2 uncharacterized protein Dmel_CG2852, isoform D	82.065	NP_001229473.1 peptidyl-prolyl cis-trans isomerase B precursor	95	XP_024890061.1 peptidyl-prolyl cis-trans isomerase 5	-3.41101	1.13282e-93	-1.33168	6.47742e-10	-0.204046	0.442343	-0.0541405	0.886654			1.26544	7.36944e-07
C.osakensis_00540	49.091	NP_651217.2 Glutamyl-tRNA amidotransferase, subunit B	60.08	XP_026297130.1 glutamyl-tRNA(Gln) amidotransferase subunit B, mitochondrial isoform X1	90.602	XP_024890053.1 glutamyl-tRNA(Gln) amidotransferase subunit B, mitochondrial	0.314429	0.23322	0.201565	0.547887	0.0352588	0.94728	-0.0888769	0.854288			-0.516651	0.0935112
C.osakensis_00541	33.141	NP_725167.1 deubiquitinating apoptotic inhibitor, isoform B	68.249	XP_006568182.1 ubiquitin carboxyl-terminal hydrolase 35	95.46	XP_024890017.1 ubiquitin carboxyl-terminal hydrolase 35-like	-0.0767442	0.69447	-0.0905566	0.734571	0.0175596	0.96288	-0.297127	0.248066			0.446982	0.0317164
C.osakensis_00542	35.514	NP_729843.1 uncharacterized protein Dmel_CG10960, isoform C	48.438	XP_001122237.3 uncharacterized protein LOC726505	80.851	XP_024890020.1 facilitated trehalose transporter Tret1-like	1.02881	0.48359	-1.23538	0.500122	3.3316	0.207268	-0.589471	0.853859			5.51928	0.00201695
C.osakensis_00543	34.965	NP_729843.1 uncharacterized protein Dmel_CG10960, isoform C	48.444	XP_001122237.3 uncharacterized protein LOC726505	79.787	XP_024890020.1 facilitated trehalose transporter Tret1-like	5.36043	8.0439e-15	3.66014	1.73149e-14	0.523968	0.270457	0.569572	0.18149			3.50829	1.6743e-07
C.osakensis_00544	35.294	NP_729843.1 uncharacterized protein Dmel_CG10960, isoform C	50.99	XP_001122237.3 uncharacterized protein LOC726505	82.108	XP_024890020.1 facilitated trehalose transporter Tret1-like	0.156347	0.916046	-2.26738	0.0509573	-0.900901	0.626139	1.15247	0.611104			1.88005	0.10873
C.osakensis_00545	54.412	NP_001033973.1 activating transcription factor-2	63.039	XP_003249317.1 cyclic AMP-dependent transcription factor ATF-2 isoform X1	89.245	XP_024890001.1 cyclic AMP-dependent transcription factor ATF-2	-0.257396	0.379726	-0.243403	0.43197	-0.0446196	0.948958	0.29173	0.473972			-0.014027	0.970343
C.osakensis_00546
C.osakensis_00547	25.758	NP_610871.1 uncharacterized protein Dmel_CG4744	35.714	XP_026300490.1 uncharacterized protein LOC410416	81.658	XP_024890021.1 uncharacterized protein LOC112466252	6.84557	3.31228e-07	-0.530245	0.890798	7.66491	8.42617e-08	-5.85016	3.46699e-06			-0.210954	0.942674
C.osakensis_00548	43.489	NP_001261281.1 uncharacterized protein Dmel_CG13921, isoform F	90.117	XP_006558565.1 uncharacterized protein LOC552578	97.983	XP_024889998.1 uncharacterized protein LOC112466237	-0.816625	0.283882	-5.6779	8.29667e-05	0.0606024	0.976218	-4.48585	0.0234248			-8.20906	4.62167e-10
C.osakensis_00549			35.627	XP_006558601.1 receptor-type tyrosine-protein phosphatase kappa	67.951	XP_024890013.1 receptor-type tyrosine-protein phosphatase mu-like isoform X1	-4.22305	5.99771e-10	-6.11331	4.82284e-18	-0.929771	0.689784	0.768774	0.775117			-5.68507	4.26841e-07
C.osakensis_00550	36.842	NP_609691.6 nimrod A, isoform E	35.404	XP_006558601.1 receptor-type tyrosine-protein phosphatase kappa	69.721	XP_024890013.1 receptor-type tyrosine-protein phosphatase mu-like isoform X1	-4.33864	2.8453e-24	-6.11588	4.92842e-35	-0.737128	0.600486	-0.283988	0.899709			-5.39301	7.78023e-16
C.osakensis_00551	37.895	NP_609691.6 nimrod A, isoform E	34.981	XP_006558601.1 receptor-type tyrosine-protein phosphatase kappa	69.862	XP_024890013.1 receptor-type tyrosine-protein phosphatase mu-like isoform X1	-3.43228	1.21405e-12	-4.56969	5.06735e-15	-0.482011	0.763769	-0.449279	0.813115			-3.86701	1.22466e-06
C.osakensis_00552					71.852	XP_024874923.1 uncharacterized protein LOC112456531
C.osakensis_00553					66.327	XP_024890013.1 receptor-type tyrosine-protein phosphatase mu-like isoform X1	NA	NA	NA	NA	NA	NA	NA	NA			NA	NA
C.osakensis_00554	35.052	NP_609691.6 nimrod A, isoform E	35.776	XP_006558601.1 receptor-type tyrosine-protein phosphatase kappa	68.878	XP_024890013.1 receptor-type tyrosine-protein phosphatase mu-like isoform X1	-2.70832	6.39517e-09	-3.38572	1.31628e-09	0.285903	0.818562	-0.269793	0.856741			-6.25918	6.16127e-15
C.osakensis_00555			35.52	XP_006558601.1 receptor-type tyrosine-protein phosphatase kappa	68.605	XP_024890013.1 receptor-type tyrosine-protein phosphatase mu-like isoform X1	-4.27988	1.521e-09	-4.52774	1.8775e-22	-0.0160407	0.99415	0.755577	0.624595			-5.66099	1.64552e-20
C.osakensis_00556			35.075	XP_006558601.1 receptor-type tyrosine-protein phosphatase kappa	68.723	XP_024890013.1 receptor-type tyrosine-protein phosphatase mu-like isoform X1	-3.06688	1.32023e-19	-3.43634	4.19826e-18	-0.272666	0.759499	-0.0799343	0.952668			-4.78868	8.46121e-17
C.osakensis_00557			74.869	XP_006558548.3 uncharacterized protein LOC100577348 isoform X2	95.374	XP_024891429.1 uncharacterized protein LOC112467176	-3.79038	0.064091	-5.93049	0.000256203	-1.30971	NA	-0.593133	NA			-4.27566	0.00256433
C.osakensis_00558	32.865	NP_001246094.1 Leukocyte-antigen-related-like, isoform D	48.792	XP_006558601.1 receptor-type tyrosine-protein phosphatase kappa	78.381	XP_024890013.1 receptor-type tyrosine-protein phosphatase mu-like isoform X1	-4.33799	2.2495e-31	-3.89229	7.36307e-18	-1.16864	0.11688	1.07307	0.30005			-5.635	2e-28
C.osakensis_00559	29.62	NP_611345.1 uncharacterized protein Dmel_CG10927	57.212	XP_006558600.1 probable inactive tRNA-specific adenosine deaminase-like protein 3	87.204	XP_024890040.1 probable inactive tRNA-specific adenosine deaminase-like protein 3	1.0494	0.000818688	0.350971	0.379943	0.472945	0.261703	-0.354781	0.482057			0.226683	0.676827
C.osakensis_00560	44.22	NP_724895.1 gemini, isoform A	85.537	XP_006558550.2 transcription factor CP2-like protein 1 isoform X2	94.55	XP_024890034.1 transcription factor CP2-like protein 1 isoform X3	0.607903	0.00641941	0.210574	0.406177	0.666516	6.13253e-06	-0.517118	0.000582114			1.38577	1.44218e-14
C.osakensis_00561	55.299	NP_650775.2 Glutamyl-tRNA amidotransferase, subunit A	69.038	XP_397317.2 glutamyl-tRNA(Gln) amidotransferase subunit A, mitochondrial	93.462	XP_024889995.1 glutamyl-tRNA(Gln) amidotransferase subunit A, mitochondrial	0.376718	0.233881	0.399487	0.231777	-0.260994	0.392603	-0.119919	0.790827			0.531503	0.0940622
C.osakensis_00562	52.507	NP_001286716.1 Liprin-gamma, isoform E	88.843	XP_016771827.2 liprin-beta-2 isoform X8	96.226	XP_024890010.1 kazrin isoform X4	-2.61723	7.23706e-17	-1.82367	0.000392176	0.382016	0.665966	1.22692	0.0579126			0.638744	0.0218751
C.osakensis_00563	80.6	NP_722724.1 enolase, isoform E	85.185	XP_026300411.1 enolase	98.157	XP_024892538.1 LOW QUALITY PROTEIN: enolase-like	0.811859	2.48032e-08	1.02345	2.67642e-08	-0.0805174	0.673097	-0.00185483	0.996607			-2.36477	3.56868e-12
C.osakensis_00564	42.424	NP_652001.2 DNA polymerase alpha 60kD subunit	51.916	XP_624130.2 DNA primase large subunit isoform X1	90.636	XP_024872758.1 DNA primase large subunit-like	-0.189179	0.576337	0.0214992	0.971339	0.0760857	0.922917	0.138074	0.87103			-0.697224	0.17057
C.osakensis_00565							-2.07916	NA	-3.08275	0.460292	NA	NA	NA	NA			-3.0519	0.465846
C.osakensis_00566	42.22	NP_649228.1 artichoke, isoform A	70.803	XP_016771279.2 protein artichoke	92.174	XP_024872757.1 protein artichoke	1.21585	0.445563	0.159708	0.895997	-0.581826	0.772849	0.348605	0.876536			-2.88275	0.0152344
C.osakensis_00567	21.35	NP_732076.1 crossveinless d	43.66	NP_001318046.1 larval-specific very high density lipoprotein precursor	82.904	XP_024872718.1 vitellogenin-2-like	-3.21927	6.1968e-100	-1.47423	0.00100848	3.13377	4.96026e-105	-0.96362	1.57284e-17			-1.58092	7.72009e-05
C.osakensis_00568	81.55	NP_724165.1 lethal (2) 37Cc, isoform A	86.667	XP_016771285.1 protein l(2)37Cc	92.647	XP_024872715.1 protein l(2)37Cc	0.682419	3.39336e-08	0.386092	0.163655	-0.343676	0.00596436	0.354806	0.135098			0.609663	0.00517337
C.osakensis_00569	26.459	NP_608378.2 obstructor-A, isoform A	29.048	XP_026300423.1 balbiani ring protein 3	56.693	XP_024872728.1 uncharacterized protein LOC112455184
C.osakensis_00570
C.osakensis_00571
C.osakensis_00572			47.619	XP_003249476.1 uncharacterized protein LOC100578442	84.146	XP_024872725.1 uncharacterized protein LOC112455182	-7.38755	5.96227e-15	-8.32899	3.91528e-11	1.91442	NA	-0.990748	NA			NA	NA
C.osakensis_00573	44	NP_611731.1 ER membrane protein complex subunit 8/9	75.243	XP_624749.4 ER membrane protein complex subunit 8/9 homolog	96.098	XP_024872733.1 ER membrane protein complex subunit 8	0.103017	0.625568	0.21583	0.464925	0.00283019	0.99415	-0.0552167	0.890102			1.00965	6.75985e-06
C.osakensis_00574	53.723	NP_609580.1 uncharacterized protein Dmel_CG6153, isoform A	64.141	XP_006565335.1 PITH domain-containing protein GA19395	89.286	XP_024872740.1 PITH domain-containing protein CG6153	-0.59765	0.01362	-0.561798	0.101986	-0.0921506	0.870843	-0.278944	0.595468			-0.0125968	0.976756
C.osakensis_00575	54.341	NP_724783.1 component of oligomeric golgi complex 6, isoform A	87.061	XP_393779.1 conserved oligomeric Golgi complex subunit 6	96.332	XP_024872737.1 conserved oligomeric Golgi complex subunit 6 isoform X1	-0.602918	0.00408607	0.0607253	0.847157	-0.412234	0.117701	0.528094	0.0642994			1.11488	0.000336614
C.osakensis_00576	56.376	NP_001286242.1 protein kinase N, isoform O	96.364	XP_026299824.1 serine/threonine-protein kinase N isoform X3	100	XP_024872747.1 serine/threonine-protein kinase N isoform X2	0.831329	0.0057773	0.360715	0.237551	0.315952	0.274969	-0.0706319	0.876086			0.631148	0.0585286
C.osakensis_00577	84.358	NP_001188897.3 protein kinase N, isoform S	97.372	XP_026299825.1 serine/threonine-protein kinase N isoform X4	98.204	XP_024872748.1 serine/threonine-protein kinase N isoform X3	0.54348	0.00517908	0.0889961	0.737737	0.137972	0.555426	-0.0855419	0.764832			0.340423	0.154107
C.osakensis_00578	54.225	NP_001163432.1 araucan, isoform B	82.853	XP_396292.3 homeobox protein caupolican isoform X1	98.536	XP_024872694.1 homeobox protein araucan-like isoform X1	1.73936	3.64449e-13	1.19711	2.42451e-06	0.433126	0.138847	-0.00119892	0.997496			1.43571	6.01799e-05
C.osakensis_00579	46.476	NP_729818.1 mirror, isoform B	84.627	XP_396291.3 iroquois-class homeodomain protein IRX-6 isoform X3	96.729	XP_024872696.1 iroquois-class homeodomain protein IRX-3	-2.65872	3.565e-25	-2.60491	1.7e-20	0.568129	0.404921	0.288019	0.711611			-0.802891	0.077571
C.osakensis_00580							3.64777	0.0676639	2.91237	NA	0.0994725	0.970807	-2.15008	0.396085			-1.52414	0.785249
C.osakensis_00581	55.747	NP_524713.1 RabX1	62.613	XP_016771422.1 ras-related protein RabJ isoform X1	95.872	XP_024872736.1 uncharacterized protein LOC112455189 isoform X3	0.4072	0.0866952	-0.00857879	0.984299	-0.197597	0.584511	-0.433828	0.218795			-0.232081	0.40405
C.osakensis_00582	35.405	NP_610391.1 uncharacterized protein Dmel_CG42326, isoform D	46.141	XP_016771415.2 uncharacterized protein LOC100576722 isoform X3	85.675	XP_024872735.1 uncharacterized protein LOC112455189 isoform X2	0.784347	0.0530289	0.511829	0.266127	0.0367573	0.960185	-0.55926	0.220778			-0.216324	0.553191
C.osakensis_00583	51.515	NP_731187.1 sugarlethal, isoform B	73.191	XP_392591.2 pyridoxine-5'-phosphate oxidase	85.714	XP_024872744.1 uncharacterized protein LOC112455195	-0.487258	0.167634	-1.263	0.000335905	0.239869	0.756044	0.531268	0.295767			-1.85797	1.0916e-10
C.osakensis_00584	43.333	NP_001163397.1 peptidoglycan recognition protein LC, isoform E	59.276	XP_001121036.2 peptidoglycan-recognition protein 1	71.489	XP_024872730.1 uncharacterized protein LOC112455186	-8.80419	2.15251e-11	-10.8366	1.49206e-16	-1.49541	NA	NA	NA			-4.79056	3.09011e-13
C.osakensis_00585	45.055	NP_610410.1 peptidoglycan recognition protein SC2	57.292	NP_001157188.1 peptidoglycan-recognition protein S2 precursor	80.729	XP_024872730.1 uncharacterized protein LOC112455186	-2.16931	1.37436e-20	-0.254904	0.618721	0.593993	0.155512	0.688007	0.152214			-5.33611	9.6067e-24
C.osakensis_00586	37.093	NP_726252.1 uncharacterized protein Dmel_CG30274	74.55	XP_026300641.1 uncharacterized protein LOC551249 isoform X2	89.851	XP_024872710.1 uncharacterized protein LOC112455174 isoform X3	-5.50166	1.0826e-17	-5.3862	1.39679e-22	0.58123	0.890841	1.02915	0.713878			-10.3463	1.69563e-16
C.osakensis_00587	39.13	NP_524121.2 antennal protein 10	46.154	NP_001071288.1 chemosensory protein 1 precursor	76.667	XP_024872714.1 ejaculatory bulb-specific protein 3-like	3.22873	4.96297e-22	0.485203	0.21642	1.45094	0.000882324	-4.05429	8.28036e-66			-9.37255	3.21118e-61
C.osakensis_00588	37.679	NP_569949.3 peroxin 5, isoform B	66.296	XP_006558583.1 peroxisomal targeting signal 1 receptor	86.72	XP_024872771.1 peroxisomal targeting signal 1 receptor	0.427111	0.00116818	0.45499	0.015613	-0.0704615	0.771933	0.115953	0.679977			0.286633	0.216934
C.osakensis_00589	63.579	NP_610181.2 carnosine dipeptidase 2, isoform A	77.684	XP_395851.2 cytosolic non-specific dipeptidase	90.356	XP_024872704.1 cytosolic non-specific dipeptidase	0.202276	0.0649122	0.476955	0.0162332	-0.13778	0.390037	-0.191963	0.397348			0.706733	0.00394046
C.osakensis_00590	53.778	NP_001259915.1 ubiquitin carboxy-terminal hydrolase, isoform C	64.474	XP_392902.1 ubiquitin carboxyl-terminal hydrolase isoform X1	87.111	XP_024872731.1 ubiquitin carboxyl-terminal hydrolase isozyme L3-like	-0.479725	0.0366399	-0.139739	0.650188	-0.151297	0.559402	0.178509	0.531252			0.579325	0.0240911
C.osakensis_00591	49.074	NP_573191.1 uncharacterized protein Dmel_CG16700	78.033	XP_026297521.1 proton-coupled amino acid transporter 1 isoform X2	88.935	XP_024872727.1 proton-coupled amino acid transporter 1 isoform X2	3.31527	6.82031e-137	3.63325	6.85317e-85	-0.0993457	0.708206	-0.090006	0.700672	SG	comp67902_c1_seq1.m.126719	0.177554	0.536705
C.osakensis_00592	33.582	NP_651221.1 uncharacterized protein Dmel_CG6178	45.772	XP_001122105.4 luciferin 4-monooxygenase isoform X1	88.78	XP_024888160.1 4-coumarate--CoA ligase 1-like	-3.86699	1.87574e-13	-5.64256	2.92422e-21	-1.09189	0.188735	-2.03987	0.140702			-9.82133	8e-27
C.osakensis_00593	31.667	NP_651221.1 uncharacterized protein Dmel_CG6178	45.455	XP_016768747.1 4-coumarate--CoA ligase 1 isoform X3	78.131	XP_024880765.1 4-coumarate--CoA ligase 1-like	-4.18025	6.92458e-44	-4.56969	3.43145e-37	-0.0684154	0.956524	-0.488866	0.670888			-10.8873	7.44503e-49
C.osakensis_00594	27.897	NP_611517.1 uncharacterized protein Dmel_CG17999	36.047	XP_016768747.1 4-coumarate--CoA ligase 1 isoform X3	75.862	XP_024888160.1 4-coumarate--CoA ligase 1-like
C.osakensis_00595	31.569	NP_651221.1 uncharacterized protein Dmel_CG6178	43.34	XP_001122105.4 luciferin 4-monooxygenase isoform X1	74.127	XP_024880765.1 4-coumarate--CoA ligase 1-like
C.osakensis_00596	31.296	NP_651221.1 uncharacterized protein Dmel_CG6178	45.936	XP_016768747.1 4-coumarate--CoA ligase 1 isoform X3	72.505	XP_024880765.1 4-coumarate--CoA ligase 1-like	-7.47233	4.40467e-35	-7.01641	9.48907e-45	-0.968325	0.708206	0.9397	0.717167			-5.73098	1.05184e-46
C.osakensis_00597	32.037	NP_651221.1 uncharacterized protein Dmel_CG6178	45.265	XP_016768747.1 4-coumarate--CoA ligase 1 isoform X3	78.318	XP_024880765.1 4-coumarate--CoA ligase 1-like	-5.32315	3.93606e-43	-5.28519	4.48967e-38	-0.702465	0.592552	0.0758334	0.972762			-11.671	2.62e-26
C.osakensis_00598	31.862	NP_651221.1 uncharacterized protein Dmel_CG6178	44.151	XP_016768747.1 4-coumarate--CoA ligase 1 isoform X3	77.426	XP_024888160.1 4-coumarate--CoA ligase 1-like
C.osakensis_00599	31.111	NP_651221.1 uncharacterized protein Dmel_CG6178	45.936	XP_016768747.1 4-coumarate--CoA ligase 1 isoform X3	72.316	XP_024880765.1 4-coumarate--CoA ligase 1-like	-6.82712	2.31619e-43	-7.92565	4.80865e-33	-0.456648	0.860188	-0.911396	0.749757			-5.00153	3.19925e-52
C.osakensis_00600	65.568	NP_611207.1 uncharacterized protein Dmel_CG6550	80.515	XP_396696.4 threonylcarbamoyladenosine tRNA methylthiotransferase	91.209	XP_024880758.1 threonylcarbamoyladenosine tRNA methylthiotransferase	-0.264269	0.431801	-0.534937	0.152105	0.249199	0.606364	-0.328479	0.505427			-0.678646	0.0909752
C.osakensis_00601	78.947	NP_001097319.1 Rpb12	100	XP_001122738.2 DNA-directed RNA polymerases I, II, and III subunit RPABC4	98.246	XP_024880756.1 DNA-directed RNA polymerases I, II, and III subunit RPABC4	0.144345	0.698098	0.686851	0.0790428	-0.369036	0.304816	0.106963	0.854593			-0.141075	0.81717
C.osakensis_00602							-0.209538	NA	-3.07628	0.352487	-0.528255	NA	-0.593133	NA			-2.61152	0.269696
C.osakensis_00603	75.046	NP_523707.1 chaperonin containing TCP1 subunit 5, isoform A	88.007	XP_393315.2 T-complex protein 1 subunit epsilon	96.648	XP_024890499.1 T-complex protein 1 subunit epsilon	0.178546	0.284539	0.000318271	0.999096	-0.0980613	0.658923	-0.0507609	0.892168			0.616118	0.0224144
C.osakensis_00604	33.882	NP_612000.3 uncharacterized protein Dmel_CG6845, isoform C	67.919	XP_026300577.1 uncharacterized protein LOC726434	85.294	XP_024886502.1 LOW QUALITY PROTEIN: uncharacterized protein LOC112463995
C.osakensis_00605					70.614	XP_024886503.1 uncharacterized protein LOC112463996
C.osakensis_00606	54.455	NP_611348.1 uncharacterized protein Dmel_CG5493, isoform A	76.623	XP_026300493.1 cysteine dioxygenase type 1	92.641	XP_024886477.1 cysteine dioxygenase type 1 isoform X1	-2.60191	1.27847e-21	-2.48689	6.03649e-07	0.467299	0.241707	-0.735965	0.256094			-5.86739	3.07065e-33
C.osakensis_00607	57.265	NP_650552.3 succinate dehydrogenase assembly factor 3	65.254	XP_016771434.2 succinate dehydrogenase assembly factor 3, mitochondrial isoform X2	90.678	XP_024886479.1 succinate dehydrogenase assembly factor 3, mitochondrial	-1.1567	3.04396e-05	-0.718259	0.157373	-0.00314618	0.99628	-0.783122	0.139185			-2.20038	5.0438e-10
C.osakensis_00608	36.562	NP_609973.1 uncharacterized protein Dmel_CG10194	51.479	XP_006559386.1 nucleoside diphosphate-linked moiety X motif 19	79.781	XP_024886476.1 nucleoside diphosphate-linked moiety X motif 19	-0.157822	0.531353	-0.0255989	0.939022	0.0268862	0.948683	-0.324344	0.195585			-1.65297	3.03555e-08
C.osakensis_00609	42.232	NP_726646.1 Calsyntenin-1, isoform B	91.843	XP_397413.3 calsyntenin-1	98.328	XP_024886496.1 calsyntenin-1	1.8036	7.21207e-09	1.58553	1.52698e-06	0.426568	0.068181	-0.148909	0.644823			1.67073	4.34746e-06
C.osakensis_00610	40.067	NP_647924.2 uncharacterized protein Dmel_CG18418	55.814	XP_026300871.1 mitochondrial 2-oxoglutarate/malate carrier protein-like	90.909	XP_024886505.1 mitochondrial 2-oxoglutarate/malate carrier protein-like
C.osakensis_00611	50.593	NP_723643.2 tubulin tyrosine ligase-like 4A, isoform G	71.201	XP_396662.2 tubulin polyglutamylase TTLL4	97.133	XP_024886484.1 tubulin polyglutamylase TTLL4-like isoform X2	-0.987382	3.17902e-09	-0.726952	0.00994898	-0.0216745	0.961968	0.24339	0.472416			0.312565	0.280818
C.osakensis_00612	46.875	NP_524504.2 enhancer of split mgamma, helix-loop-helix	53.333	XP_006559354.2 enhancer of split mgamma protein	90.034	XP_024886508.1 enhancer of split mgamma protein-like	-3.68744	0.0046854	-5.87785	0.000258881	0.899697	NA	-2.30917	NA			-2.22294	0.0337198
C.osakensis_00613	74.231	NP_523863.1 gooseberry	89.681	XP_006559356.1 protein gooseberry isoform X1	93.827	XP_024886494.1 protein gooseberry-like isoform X1	4.08371	3.58782e-05	2.71554	0.0039366	-0.0192234	0.987308	-0.180552	0.886393			4.00744	5.91879e-11
C.osakensis_00614	82.305	NP_523862.1 gooseberry-neuro	81.655	XP_006559358.1 protein gooseberry-neuro-like	95.281	XP_024886493.1 protein gooseberry-neuro-like	-2.10079	0.481886	-1.04668	0.801736	-1.75345	NA	0.462506	NA			2.97211	2.81306e-07
C.osakensis_00615	49.338	NP_572869.1 uncharacterized protein Dmel_CG15743, isoform A	68.389	XP_026302084.1 putative inositol monophosphatase 3	93.393	XP_024886501.1 putative inositol monophosphatase 3	0.843041	1.61751e-05	0.84996	0.000149773	-0.0548961	0.870288	0.183778	0.55766			-0.0762816	0.848838
C.osakensis_00616	47.727	NP_725346.1 regulatory particle non-ATPase 13, isoform B	78.827	XP_396744.4 proteasomal ubiquitin receptor ADRM1 isoform X1	97.243	XP_024886490.1 proteasomal ubiquitin receptor ADRM1-B isoform X1	-0.625358	0.000818688	-0.142689	0.542106	-0.0395439	0.898485	0.0374177	0.906417			-0.0617267	0.886475
C.osakensis_00617	84.536	NP_725342.1 Argonaute-1, isoform C	92.573	XP_026300412.1 protein argonaute-2 isoform X1	98.355	XP_024879944.1 protein argonaute-2-like isoform X1	1.33502	0.000126824	0.92991	0.00424235	0.140638	0.606364	-0.150763	0.605992			1.11803	0.0285608
C.osakensis_00618	41.239	NP_726923.1 nucleolar protein 66, isoform C	65.471	XP_395039.6 ribosomal oxygenase 1 isoform X1	64.568	XP_024891318.1 ribosomal oxygenase 1-like	0.203147	0.32139	-0.161339	0.587267	-0.0467437	0.907626	-0.0392961	0.921796			0.00961503	0.97953
C.osakensis_00619	65.32	NP_001285442.1 uncharacterized protein Dmel_CG32532, isoform B	97.153	XP_006571839.1 homeobox protein prophet of Pit-1	94.222	XP_024881274.1 homeobox protein prophet of Pit-1	-3.65515	0.215272	-2.78631	0.523766	NA	NA	NA	NA			-6.55997	1.68793e-05
C.osakensis_00620			79.689	XP_026300560.1 uncharacterized protein LOC100578220 isoform X3	94.961	XP_024881290.1 uncharacterized protein LOC112460710 isoform X1	0.25876	0.492338	-0.80961	0.0403284	0.319346	0.605851	-0.264964	0.700176			-2.43313	4.69463e-07
C.osakensis_00621	33.184	NP_648729.1 Doublecortin-domain-containing echinoderm-microtubule-associated protein, isoform D	90.817	XP_026300558.1 echinoderm microtubule-associated protein-like 2 isoform X5	97.76	XP_024881265.1 echinoderm microtubule-associated protein-like 2 isoform X5	2.74051	4e-28	2.1273	3.4571e-24	-0.0805273	0.727575	-0.349786	0.0777475			0.519899	0.134514
C.osakensis_00622			74.224	XP_016771349.1 protein TIS11	91.304	XP_024881257.1 protein TIS11	-0.586255	0.0351973	0.0168515	0.965138	0.42088	0.0321996	-0.502039	0.0211916			1.35216	0.000195196
C.osakensis_00623	66.216	NP_569845.2 uncharacterized protein Dmel_CG17896, isoform B	85.769	XP_393234.2 probable methylmalonate-semialdehyde dehydrogenase [acylating], mitochondrial isoform X1	95.761	XP_024881279.1 probable methylmalonate-semialdehyde dehydrogenase [acylating], mitochondrial	-1.63187	1.564e-25	-0.237445	0.478554	0.692074	0.0013225	0.443801	0.023423			1.68302	1.77454e-10
C.osakensis_00624			51.475	XP_006568109.1 cell wall integrity and stress response component 2	84.637	XP_024881283.1 uncharacterized protein LOC112460706	-2.74085	0.00134227	-3.07586	0.000401676	1.13803	0.694997	-0.376859	0.91079			-4.59627	4.12455e-12
C.osakensis_00625	80.437	NP_724844.1 pyruvate carboxylase, isoform L	90.552	XP_006568106.1 pyruvate carboxylase, mitochondrial isoform X1	96.739	XP_024881277.1 pyruvate carboxylase, mitochondrial isoform X1	1.72325	7.4e-27	1.10123	0.000158858	0.21033	0.26081	-0.164595	0.540874			-3.16052	3.95e-26
C.osakensis_00626	45.902	NP_611952.1 uncharacterized protein Dmel_CG3663	76.847	XP_393900.2 isochorismatase domain-containing protein 2	89.655	XP_024881272.1 isochorismatase domain-containing protein 2-like	-0.890061	6.55551e-06	-0.701069	0.000587209	-0.104644	0.742243	0.0865177	0.806137			-0.480976	0.0457478
C.osakensis_00627	51.397	NP_611252.1 sorting nexin 16	84.274	XP_393778.2 sorting nexin-16	96.774	XP_024881275.1 sorting nexin-16	0.547454	0.0583022	0.413144	0.20262	-0.144451	0.802703	0.172361	0.741323			0.678072	0.0327678
C.osakensis_00628	34.605	NP_609088.1 Ada2a-containing complex component 1			89.091	XP_024881289.1 ZZ-type zinc finger-containing protein 3	-0.62582	0.0591755	-0.512672	0.107872	-0.219066	0.719223	0.332999	0.550531			0.0237012	0.956161
C.osakensis_00629	41.1	NP_476581.1 lactate dehydrogenase, isoform A	67.422	XP_001121325.1 L-lactate dehydrogenase A-like 6A isoform X2	92.01	XP_024884031.1 L-lactate dehydrogenase-like	4.87853	0.0182787	-1.71453	NA	4.73419	0.0446435	-4.71919	0.0555247			-1.65748	0.548629
C.osakensis_00630	41.925	NP_476581.1 lactate dehydrogenase, isoform A	69.767	XP_394663.3 L-lactate dehydrogenase A-like 6A	94.269	XP_024884034.1 L-lactate dehydrogenase A-like 6A	5.03071	0.0157215	-1.26638	NA	4.8795	0.0340777	-4.86809	0.0434086			0.323859	0.944653
C.osakensis_00631	68.675	NP_476581.1 lactate dehydrogenase, isoform A	71.988	XP_006569462.1 L-lactate dehydrogenase isoform X2	93.373	XP_024884033.1 L-lactate dehydrogenase-like	3.89978	5.57501e-60	3.91437	1.40148e-49	0.0484445	0.913668	-0.112931	0.82691			1.69674	0.000791057
C.osakensis_00632	48.936	NP_476581.1 lactate dehydrogenase, isoform A	65.86	XP_026297490.1 L-lactate dehydrogenase	92.802	XP_024884032.1 L-lactate dehydrogenase-like	2.89188	1.59037e-11	7.71375	4.00876e-08	0.368317	0.338887	-2.21995	4.45472e-12			-2.42912	0.460996
C.osakensis_00633	64.013	NP_729159.2 bestrophin 2	81.941	XP_026297427.1 uncharacterized protein LOC408898 isoform X1	93.224	XP_024884030.1 uncharacterized protein LOC112462462	5.22961	2.52357e-201	5.59972	7.55284e-109	0.223078	0.298447	0.0229176	0.956847	HE, MG, OV, SG	comp66171_c0_seq1.m.88333	2.9347	9.50927e-12
C.osakensis_00634	36.842	NP_610952.1 shroom, isoform F	71.494	XP_026297424.1 uncharacterized protein LOC408897 isoform X1	94.577	XP_024884027.1 protein Shroom isoform X1	1.01394	0.000227517	0.800029	0.00245248	0.308126	0.146526	0.0281646	0.952668			2.18661	9.95118e-14
C.osakensis_00635							4.97303	0.00987624	3.68035	0.356878	0.524888	0.830229	-1.65237	0.456246			NA	NA
C.osakensis_00636	57.143	NP_995811.1 luna, isoform B	92.287	XP_026301577.1 Krueppel-like factor 7	99.206	XP_024884041.1 Krueppel-like factor 6	1.72267	4.64089e-06	0.622415	0.233299	0.403593	0.275619	-0.469684	0.234018			2.84476	1.41339e-08
C.osakensis_00637	23.232	NP_001097337.1 uncharacterized protein Dmel_CG4409	36.967	XP_001122953.3 uncharacterized protein LOC727243	74.561	XP_024884009.1 uncharacterized protein LOC112462452
C.osakensis_00638	26.012	NP_001097337.1 uncharacterized protein Dmel_CG4409	36.17	XP_001123230.2 uncharacterized protein LOC727522	68.675	XP_024884038.1 uncharacterized protein LOC112462470, partial	-6.22869	0.000421528	-9.5541	3.33379e-05	-1.49541	NA	NA	NA			-2.56574	0.633003
C.osakensis_00639							-5.25784	0.00802931	-7.10814	1.54521e-06	NA	NA	NA	NA			-4.30902	0.159567
C.osakensis_00640	42.164	NP_523926.1 syntaxin 17, isoform A	63.455	XP_016769070.2 syntaxin-17	91.447	XP_024884048.1 syntaxin-17	-0.488316	0.00808227	-0.21215	0.43149	0.316024	0.294343	0.197353	0.594286			-0.112614	0.746092
C.osakensis_00641							-2.68626	0.391609	-3.62083	0.185498	-0.266078	NA	-0.593133	NA			-2.7604	0.369574
C.osakensis_00642			84.746	XP_003249646.1 protein POLR1D isoform X1	96.203	XP_024884059.1 protein POLR1D-like	0.653379	0.0175715	0.4135	0.287583	0.0144303	0.979846	-0.193405	0.733389			0.116393	0.758246
C.osakensis_00643	54.34	NP_573006.1 uncharacterized protein Dmel_CG9095, isoform A	80.383	XP_026299381.1 uncharacterized protein LOC411888 isoform X1	85.689	XP_024883401.1 complement decay-accelerating factor-like, partial	2.00634	1.31665e-14	0.308548	0.434164	0.0616666	0.893975	-1.87779	3.13176e-17			0.0920023	0.915857
C.osakensis_00644	71.385	NP_728131.1 uncharacterized protein Dmel_CG7536, isoform B	90.12	XP_624183.1 xenotropic and polytropic retrovirus receptor 1 homolog	96.407	XP_024884016.1 xenotropic and polytropic retrovirus receptor 1 homolog	0.564268	0.00181676	0.46883	0.229703	0.0936335	0.808152	0.11738	0.831947			1.77055	4.54612e-05
C.osakensis_00645	30.769	NP_001097002.1 nucleoporin 153kD, isoform D	51.093	XP_001123155.2 nuclear pore complex protein Nup153 isoform X1	80.292	XP_024891615.1 nuclear pore complex protein Nup153 isoform X1	0.0624264	0.880914	-0.27108	0.466426	0.159696	0.566117	0.233781	0.361966			1.19496	0.00070014
C.osakensis_00646			41.606	XP_026299453.1 LOW QUALITY PROTEIN: uncharacterized protein PFB0145c	58.931	XP_024891648.1 uncharacterized protein LOC112467316 isoform X1	-0.955876	0.0178959	-0.776594	0.071263	0.907382	0.00249306	0.463099	0.259439			0.151935	0.730964
C.osakensis_00647							-1.91225	0.463186	0.98277	0.788872	1.36561	NA	1.55661	NA			-0.353454	0.743263
C.osakensis_00648	24.234	NP_001287553.1 RYamide receptor, isoform C	80.423	XP_016770461.1 RYamide receptor isoform X1	87.139	XP_024891667.1 histamine H2 receptor-like	0.505986	0.471348	-0.76932	0.258628	0.562371	0.533651	-0.681927	0.456246			1.4294	0.037653
C.osakensis_00649	64.111	NP_523923.1 transcription factor IIEbeta, isoform A	88.462	XP_026297680.1 transcription initiation factor IIE subunit beta	94.035	XP_024891626.1 transcription initiation factor IIE subunit beta	0.358945	0.115247	0.423523	0.210604	-0.359393	0.204133	0.0476931	0.940134			-0.368109	0.213601
C.osakensis_00650							2.76488	0.536882	-1.24576	NA	-0.524573	0.910675	-2.59923	NA			-1.4868	NA
C.osakensis_00651	38.581	NP_511160.2 germ cell-expressed bHLH-PAS, isoform C	46.217	XP_395005.5 circadian locomoter output cycles protein kaput isoform X1	75.435	XP_024891621.1 uncharacterized protein LOC112467300 isoform X1	0.668819	0.00814078	0.798569	0.0371367	0.0272219	0.935467	-0.127835	0.735409			1.20196	3.52004e-07
C.osakensis_00652							-3.66708	0.0953577	-5.26642	0.00351561	0.611186	NA	-0.593133	NA			-6.40552	5.56695e-06
C.osakensis_00653	66.792	NP_612080.1 tryptophan hydroxylase	87.649	XP_394674.3 tryptophan 5-hydroxylase 1	94.052	XP_024891608.1 tryptophan 5-hydroxylase 1 isoform X2	-3.77536	0.016639	-2.47516	0.0546608	-1.08623	NA	1.44779	NA			-3.78439	2.37361e-06
C.osakensis_00654	45.366	NP_611962.2 uncharacterized protein Dmel_CG3880	85.366	XP_006568407.1 suppressor APC domain-containing protein 2 isoform X1	97.327	XP_024891643.1 suppressor APC domain-containing protein 2 isoform X1	0.674196	0.00112586	0.772474	5.50551e-05	-0.108044	0.680075	0.240366	0.308628			0.354391	0.176748
C.osakensis_00655			68.75	XP_003251214.1 notch homolog 2 N-terminal-like protein	99.219	XP_024891645.1 zinc metalloproteinase nas-37-like	-3.09482	3.00677e-06	-2.17475	0.00328684	-0.900742	0.59662	0.974748	0.595468			-3.87254	9.03406e-08
C.osakensis_00656	79.87	NP_995809.1 uncharacterized protein Dmel_CG7220, isoform D	92.949	XP_392626.3 ubiquitin-conjugating enzyme E2 W	98.758	XP_024891620.1 ubiquitin-conjugating enzyme E2 W	0.633875	0.000621016	0.84944	9.52356e-06	-0.157848	0.444769	0.0570671	0.852532			-0.0102385	0.976467
C.osakensis_00657	37.785	NP_729468.2 peptidoglycan recognition protein LC, isoform A	60.97	XP_006565566.1 peptidoglycan-recognition protein LC isoform X3	86.308	XP_024889941.1 peptidoglycan-recognition protein LC-like	0.986169	8.33824e-09	0.407535	0.0643797	0.149883	0.429507	-0.550242	0.000159366			-1.23456	4.13737e-08
C.osakensis_00658	68.127	NP_996101.1 TBP-associated factor 4, isoform D	80.957	XP_016768591.1 transcription initiation factor TFIID subunit 4 isoform X2	92.308	XP_024873107.1 transcription initiation factor TFIID subunit 4, partial	0.116388	0.502687	0.204616	0.381642	0.117305	0.722843	0.258042	0.251117			0.00339713	0.990512
C.osakensis_00659	41.848	NP_001285666.1 discoidin domain receptor, isoform F	90.635	XP_394686.4 discoidin domain-containing receptor 2	97.978	XP_024873102.1 discoidin domain-containing receptor 2-like	-0.573491	0.245715	-1.36042	0.00351704	0.55798	0.58017	-0.397392	0.679977			2.5042	1.21404e-15
C.osakensis_00660	46.028	NP_001285666.1 discoidin domain receptor, isoform F	88.475	XP_006568434.1 discoidin domain-containing receptor 2 isoform X5	95.745	XP_024873099.1 epithelial discoidin domain-containing receptor 1-like	-2.90146	0.00465519	-4.31227	1.10037e-10	0.403429	0.89357	-0.779118	0.797681			-3.23133	1.24603e-14
C.osakensis_00661	26.01	NP_652001.2 DNA polymerase alpha 60kD subunit	54.632	XP_006568442.1 probable DNA primase large subunit	89.882	XP_024886121.1 probable DNA primase large subunit	0.995113	3.90185e-07	0.908407	0.000234816	-0.456759	0.0270965	0.176863	0.635743			1.01838	0.00200493
C.osakensis_00662	32.051	NP_996499.1 uncharacterized protein Dmel_CG7206, isoform B	42.56	XP_026299733.1 transcriptional protein SWT1	73.836	XP_024888310.1 transcriptional protein SWT1-like, partial	-0.622844	0.0455565	-0.356576	0.173805	0.0437187	0.916422	0.252362	0.331651			-0.000500432	0.998636
C.osakensis_00663					74.719	XP_024888315.1 uncharacterized protein LOC112465141 isoform X5	-3.9848	4.42173e-11	-3.62844	1.18431e-13	0.226759	0.940697	1.96957	0.0820207			-2.44919	0.0100622
C.osakensis_00664			47.756	XP_006557476.2 uncharacterized protein LOC100577504	89.89	XP_024892979.1 uncharacterized protein LOC112468159, partial	2.29291	5.1754e-59	1.55519	2.19388e-15	0.187844	0.372086	-0.176319	0.456675			3.29773	2.03e-26
C.osakensis_00665			43.264	XP_623952.2 uncharacterized protein DDB_G0283697 isoform X1	78.873	XP_024877651.1 uncharacterized protein DDB_G0283697-like isoform X2	-0.480536	0.00705123	-0.424658	0.118692	0.218233	0.322308	0.0724029	0.823389			0.758268	0.00225717
C.osakensis_00666	30.354	NP_648919.1 uncharacterized protein Dmel_CG13025, isoform A	65.511	NP_001229483.1 E3 ubiquitin-protein ligase RFWD3	86.949	XP_024890656.1 E3 ubiquitin-protein ligase RFWD3-like	-0.25679	0.431105	0.284971	0.392795	-0.353377	0.402461	0.457622	0.292529			0.220967	0.610541
C.osakensis_00667							0.248853	0.740517	-0.507964	0.573178	0.3842	0.777855	-0.941345	0.410075			0.30235	0.782867
C.osakensis_00668	91.429	NP_648345.1 phosphoribosyl pyrophosphate synthetase, isoform A	99.135	XP_006557463.3 ribose-phosphate pyrophosphokinase 1 isoform X4	97.587	XP_024873869.1 ribose-phosphate pyrophosphokinase 1 isoform X3	-1.3225	1.08819e-18	-0.948112	0.0315157	0.425823	0.00542414	-0.390297	0.0761269			-1.38831	6.17062e-08
C.osakensis_00669	33.859	NP_732888.1 uncharacterized protein Dmel_CG10254, isoform B	79.596	XP_006557525.1 (E3-independent) E2 ubiquitin-conjugating enzyme UBE2O	95	XP_024874372.1 (E3-independent) E2 ubiquitin-conjugating enzyme UBE2O	-0.313562	0.235946	-0.0411231	0.904538	0.27296	0.129841	0.272658	0.141595			0.200511	0.469719
C.osakensis_00670	45.455	NP_647939.1 uncharacterized protein Dmel_CG13704	72.632	XP_001120665.2 uncharacterized protein LOC724768	89.474	XP_024874375.1 uncharacterized protein LOC112456205	-2.40618	3.41809e-09	-4.39341	8.21854e-21	0.513169	0.714288	-0.0571364	0.97429			-1.39589	0.0453559
C.osakensis_00671	41.7	NP_651979.1 ENL/AF9-related, isoform A	65.344	XP_006560145.1 protein AF-9	85.349	XP_024874310.1 protein AF-9	-0.120446	0.664786	-0.142973	0.699388	-0.0685045	0.886298	0.135803	0.773854			0.627654	0.0636768
C.osakensis_00672	26.165	NP_524158.2 pipe, isoform A	56.908	XP_016771214.2 uronyl 2-sulfotransferase	89.869	XP_024874370.1 uronyl 2-sulfotransferase-like	-1.38535	0.380728	-1.87437	0.24967	-1.06151	0.737733	0.255032	NA			-0.194653	0.913782
C.osakensis_00673
C.osakensis_00674			43.243	XP_006557904.3 uncharacterized protein LOC100576994 isoform X2	75.779	XP_024874366.1 uncharacterized protein LOC112456196	-7.25952	2.29971e-07	-3.39843	0.102473	0.611186	NA	0.462506	NA			1.53011	0.105291
C.osakensis_00675	58.065	NP_001356982.1 uncharacterized protein Dmel_CG9706, isoform C	78.835	XP_016771212.1 acetyl-coenzyme A transporter 1	91.065	XP_024874362.1 acetyl-coenzyme A transporter 1	-0.0776495	0.740488	0.189489	0.464126	-0.322692	0.114419	0.109981	0.760889			1.03495	1.79234e-06
C.osakensis_00676			79.853	XP_026297516.1 uncharacterized protein LOC100578629 isoform X2	93.536	XP_024874371.1 armadillo repeat-containing protein 1-like	0.7195	0.00229366	0.344268	0.183615	-0.0688465	0.872965	-0.104158	0.821685			0.0897548	0.772152
C.osakensis_00677	29.293	NP_610878.1 mars, isoform A	37.846	XP_026300500.1 disks large-associated protein 5 isoform X2	74.183	XP_024878992.1 disks large-associated protein 5-like, partial	-1.27522	9.04822e-06	-1.56401	2.41101e-06	0.160565	0.807281	-0.294753	0.670194			-0.744135	0.066118
C.osakensis_00678	43.894	NP_523378.2 inflated, isoform B	76.897	XP_001120437.3 integrin alpha-PS2 isoform X1	89.672	XP_024874292.1 integrin alpha-PS2 isoform X1	-0.0544436	0.718625	0.00465226	0.985882	0.320107	0.0223473	-0.0756461	0.77557			1.50162	4.06615e-06
C.osakensis_00679							0.169909	0.927046	-1.23024	0.562237	-0.227862	0.95016	-0.839953	0.834249			3.66131	0.0195474
C.osakensis_00680	56.41	NP_525101.2 SAM-motif ubiquitously expressed punctatedly localized protein, isoform A	93.275	XP_016771457.1 uncharacterized protein LOC100578423 isoform X1	98.478	XP_024874189.1 nascent polypeptide-associated complex subunit alpha, muscle-specific form-like isoform X2	1.22389	4.65112e-10	1.19731	2.8183e-07	0.0972191	0.764237	-0.176739	0.567833			0.700419	0.0419346
C.osakensis_00681	38.728	NP_001245833.1 uncharacterized protein Dmel_CG5001, isoform C	70.732	XP_001123348.1 dnaJ homolog subfamily B member 13-like	91.008	XP_024874202.1 dnaJ homolog subfamily B member 13-like	-0.713902	0.714234	-4.81817	0.0351428	2.25624	NA	-3.12063	NA			-6.57113	6.87485e-05
C.osakensis_00682	30	NP_001261977.1 uncharacterized protein Dmel_CG3764, isoform B	59.45	XP_026300923.1 folliculin-interacting protein 2	91.771	XP_024874197.1 folliculin-interacting protein 2 isoform X1	0.0892002	0.669025	0.719914	0.000654632	0.327964	0.131414	0.167986	0.478715			0.183385	0.67758
C.osakensis_00683	32.461	NP_650706.1 uncharacterized protein Dmel_CG7131	60.367	XP_006572258.1 stabilizer of axonemal microtubules 1 isoform X2	92.132	XP_024874231.1 LOW QUALITY PROTEIN: uncharacterized protein LOC112456128	2.60631	0.143492	1.58735	0.489437	2.3978	0.254264	-0.789657	0.750725			0.289154	0.889648
C.osakensis_00684	55.738	NP_610777.1 cuticular protein 49Ah	74.725	XP_001122709.2 endocuticle structural glycoprotein ABD-4 isoform X1	95.455	XP_024874231.1 LOW QUALITY PROTEIN: uncharacterized protein LOC112456128	-1.07748	0.5073	-5.57353	0.000274074	4.76859	0.53534	-3.75896	0.236389			-7.08907	1.72575e-06
C.osakensis_00685	50.212	NP_524810.2 disembodied	64.912	XP_026300416.1 cytochrome P450 302a1, mitochondrial	88.281	XP_024874298.1 cytochrome P450 302a1, mitochondrial isoform X1	-0.439474	0.116666	-0.767505	0.0109604	0.134227	0.798763	-0.00411554	0.996385			-0.456194	0.161236
C.osakensis_00686	67.391	NP_001286833.1 uncharacterized protein Dmel_CG3376, isoform D	84.895	XP_026300437.1 sphingomyelin phosphodiesterase isoform X1	96.643	XP_024874281.1 sphingomyelin phosphodiesterase isoform X2	-2.11087	1.09978e-14	-1.61645	0.000202936	-0.0927861	0.858205	0.0700305	0.910107			-2.0262	6.15065e-21
C.osakensis_00687	52.349	NP_649000.1 uncharacterized protein Dmel_CG7484	75.168	XP_394140.4 selenoprotein F isoform X1	94.156	XP_024874227.1 selenoprotein F	0.891322	3.43412e-05	0.786477	0.00548454	-0.462419	0.00794882	0.238917	0.502668			1.36717	4.98761e-10
C.osakensis_00688	37.941	NP_611353.1 zonda, isoform A	52.727	XP_026299576.1 peptidyl-prolyl cis-trans isomerase FKBP8 isoform X1	70.229	XP_024874264.1 peptidyl-prolyl cis-trans isomerase FKBP8-like isoform X1	-0.546302	0.00187428	0.126844	0.635854	-0.0195966	0.961795	0.182207	0.538585			-0.0721275	0.855224
C.osakensis_00689
C.osakensis_00690			34.586	XP_006559366.1 neuropeptide Y-like isoform X1	68.531	XP_024874393.1 uncharacterized protein LOC112456215	-3.21913	0.0250905	-1.79017	0.236333	-1.96066	0.51254	1.19273	NA			-1.82468	0.321416
C.osakensis_00691	64.678	NP_001097271.1 uncharacterized protein Dmel_CG9003, isoform B	82.184	XP_393319.2 F-box/LRR-repeat protein 2 isoform X1	98.462	XP_024874165.1 F-box/LRR-repeat protein 20 isoform X1	-0.410832	0.221972	-0.524061	0.133285	0.790048	0.000268691	-0.384477	0.206389			0.732328	0.0135862
C.osakensis_00692	93.665	NP_732744.1 adaptor protein complex 2, mu subunit, isoform A	99.095	XP_391965.1 AP-2 complex subunit mu	100	XP_024874291.1 AP-2 complex subunit mu	0.644229	2.61553e-05	0.610818	0.000193094	-0.00753471	0.979089	-0.13566	0.601995			0.490078	0.0164993
C.osakensis_00693	38.583	NP_001137625.1 Calmodulin-binding transcription activator, isoform B	89.938	XP_026300621.1 calmodulin-binding transcription activator 2 isoform X1	96.078	XP_024874178.1 calmodulin-binding transcription activator 1 isoform X1	1.88741	5.86909e-10	0.728603	0.0211911	0.817601	1.13592e-05	-0.508488	0.0428403			-1.64577	7.1865e-06
C.osakensis_00694							-4.27746	0.0201034	-1.94786	0.507972	0.611186	NA	0.459249	NA			-4.71687	0.0312204
C.osakensis_00695	67.925	NP_001163201.2 5-hydroxytryptamine (serotonin) receptor 1B, isoform D	83.951	XP_006560117.1 serotonin receptor isoform X1	98.02	XP_024874269.1 5-hydroxytryptamine receptor 2A-like isoform X1	-6.49267	2.75976e-05	-4.7118	0.000516887	NA	NA	2.73398	NA			-7.45262	3.90096e-08
C.osakensis_00696	67.702	NP_609925.1 Swiprosin-1, isoform A	94.33	XP_624640.1 EF-hand domain-containing protein D2 homolog	97.949	XP_024874285.1 EF-hand domain-containing protein D2 homolog	0.619491	0.00506857	-0.343907	0.223103	0.112447	0.771998	-0.419726	0.17058			2.06498	2.22208e-10
C.osakensis_00697	25.62	NP_996292.2 uncharacterized protein Dmel_CG3744, isoform E	63.315	XP_001123355.3 acylamino-acid-releasing enzyme isoform X1	87.838	XP_024874255.1 acylamino-acid-releasing enzyme-like isoform X1	-0.71053	0.00174873	-0.302712	0.231644	-0.0276365	0.947093	0.175462	0.553288			-0.362318	0.231053
C.osakensis_00698			47.67	XP_016769907.1 cilia- and flagella-associated protein 65 isoform X3	75.602	XP_024874397.1 LOW QUALITY PROTEIN: cilia- and flagella-associated protein 65	-0.0171064	0.980554	0.119418	0.859961	1.03402	0.300097	0.408419	0.707286			0.709418	0.418909
C.osakensis_00699			49.517	XP_016769906.1 cilia- and flagella-associated protein 65 isoform X2	81.903	XP_024874397.1 LOW QUALITY PROTEIN: cilia- and flagella-associated protein 65	0.940975	0.259285	0.173954	0.897244	2.54039	0.0391585	-0.451414	0.793553			-0.815214	0.473696
C.osakensis_00700	25.263	NP_609280.2 uncharacterized protein Dmel_CG17005, isoform B	41.958	XP_016769907.1 cilia- and flagella-associated protein 65 isoform X3	83.094	XP_024874397.1 LOW QUALITY PROTEIN: cilia- and flagella-associated protein 65	2.23141	0.0393531	-0.832774	0.674196	5.9297	0.000674241	-2.77287	0.0352985			-2.29175	0.112114
C.osakensis_00701	52.444	NP_726059.5 uncharacterized protein Dmel_CG42672, isoform P	81.749	XP_026300947.1 kinase D-interacting substrate of 220 kDa isoform X5	94.009	XP_024874244.1 kinase D-interacting substrate of 220 kDa isoform X5	-0.226522	0.371027	-0.519299	0.0250482	0.377282	0.0313275	0.021187	0.959797			1.13944	4.57836e-07
C.osakensis_00702	64.555	NP_648413.1 uncharacterized protein Dmel_CG6418	87.532	XP_624210.1 ATP-dependent RNA helicase DDX42	93.068	XP_024874184.1 ATP-dependent RNA helicase DDX42	-0.139181	0.436146	-0.0477212	0.851545	0.164038	0.438616	0.168296	0.481084			0.148737	0.604907
C.osakensis_00703	43.447	NP_609069.1 tubulin tyrosine ligase-like 3A	68.032	XP_026300480.1 uncharacterized protein LOC410428	91.379	XP_024874167.1 tubulin glycylase 3A-like	1.09493	0.0985197	-6.08085	0.000132279	7.20239	2.24999e-06	-7.18878	2.48389e-06			-6.55985	1.23245e-19
C.osakensis_00704	32.335	NP_609069.1 tubulin tyrosine ligase-like 3A	55.439	XP_026300480.1 uncharacterized protein LOC410428	76.19	XP_024874167.1 tubulin glycylase 3A-like
C.osakensis_00705	36.585	NP_609069.1 tubulin tyrosine ligase-like 3A	66.972	XP_026300480.1 uncharacterized protein LOC410428	83.945	XP_024874167.1 tubulin glycylase 3A-like	1.59031	0.289357	-3.34823	0.269269	4.62055	0.0610561	-4.60792	0.0751521			-1.5712	0.365352
C.osakensis_00706	90.852	NP_650596.1 germinal centre kinase III	86.047	XP_016771229.1 serine/threonine-protein kinase svkA isoform X2	97.523	XP_024874220.1 serine/threonine-protein kinase 24 isoform X2	1.04168	1.29432e-09	0.756279	0.000760787	0.418378	0.0253093	-0.169019	0.437533			-0.0605731	0.849371
C.osakensis_00707	34.048	NP_724427.1 vulcan, isoform B	72.993	XP_026300478.1 uncharacterized protein LOC408408	94.152	XP_024874216.1 uncharacterized protein LOC112456120	-1.41159	2.22991e-16	-0.537063	0.0176166	0.35881	0.0723183	0.00546125	0.99272			1.39612	2.32615e-15
C.osakensis_00708					96.774	XP_024874398.1 uncharacterized protein LOC112456219	-4.22705	0.0868897	-1.26638	NA	NA	NA	NA	NA			-2.21922	0.683303
C.osakensis_00709							-0.755441	0.561774	-2.43661	0.660115	0.949152	0.777917	-3.86619	NA			-2.22617	0.363275
C.osakensis_00710	42.949	NP_611982.2 uncharacterized protein Dmel_CG2811, isoform A	66.829	XP_006558539.1 putative gamma-glutamylcyclotransferase CG2811 isoform X3	86.957	XP_024874410.1 putative gamma-glutamylcyclotransferase CG2811 isoform X1	1.13631	1.78494e-07	0.85412	0.0136994	-0.0455731	0.905317	-0.0813302	0.830779			0.366623	0.280862
C.osakensis_00711	72.265	NP_001097240.1 pyruvate dehydrogenase kinase, isoform B	82.367	XP_006558542.1 pyruvate dehydrogenase (acetyl-transferring) kinase, mitochondrial	95.923	XP_024874409.1 pyruvate dehydrogenase (acetyl-transferring) kinase, mitochondrial	1.48584	2.42992e-23	3.20756	3.51772e-67	0.00191282	0.99415	-0.297036	0.106523			0.235252	0.373225
C.osakensis_00712	43.365	NP_609310.2 uncharacterized protein Dmel_CG17633	65.854	XP_623922.2 zinc carboxypeptidase	86.603	XP_024874325.1 zinc carboxypeptidase-like	-5.34922	1.20863e-99	-7.79991	7.99938e-76	0.113987	0.891601	-0.210745	0.813041			-3.94486	4.92478e-16
C.osakensis_00713	79.842	NP_733307.1 uncharacterized protein Dmel_CG7834, isoform B	83.004	XP_393789.2 electron transfer flavoprotein subunit beta	95.652	XP_024893588.1 electron transfer flavoprotein subunit beta	-0.750983	7.80222e-05	-0.336455	0.155939	-0.0811789	0.765492	-0.295837	0.141928			-1.58833	6.22354e-11
C.osakensis_00714			64.762	XP_391899.4 putative uncharacterized protein DDB_G0277255	86.349	XP_024872810.1 uncharacterized protein LOC112455242	-0.0289438	0.879716	-0.142656	0.568666	0.20021	0.411256	-0.0748238	0.811581			0.68044	0.000479533
C.osakensis_00715
C.osakensis_00716					72.455	XP_024872820.1 uncharacterized protein LOC112455250	-4.00265	4e-27	-2.62463	2.61458e-15	-0.483393	0.638529	0.971239	0.191377			-4.79239	6.9046e-51
C.osakensis_00717	89.524	NP_476888.1 transcription factor IIB, isoform A	96.508	XP_016773430.1 transcription initiation factor IIB isoform X2	98.095	XP_024872818.1 transcription initiation factor IIB	-0.0256046	0.897437	0.314021	0.162423	-0.26574	0.194123	0.0160442	0.972163			0.90629	0.00160753
C.osakensis_00718	52.632	NP_730996.2 secretory 8	80.745	XP_623754.1 exocyst complex component 4	95.062	XP_024872817.1 exocyst complex component 4	0.122737	0.741441	0.451574	0.135743	-0.219672	0.605832	0.286752	0.445246			0.00608851	0.987262
C.osakensis_00719	56.419	NP_647924.2 uncharacterized protein Dmel_CG18418	77.586	XP_624399.2 mitochondrial 2-oxoglutarate/malate carrier protein	95.222	XP_024872812.1 mitochondrial 2-oxoglutarate/malate carrier protein-like	0.94633	2.9319e-08	0.749063	0.000190104	-0.00194437	0.99549	-0.333393	0.111473			-0.279361	0.325486
C.osakensis_00720	42.141	NP_612047.1 Rev1 DNA directed polymerase	52.215	XP_026300426.1 DNA repair protein REV1 isoform X1	86.632	XP_024872828.1 DNA repair protein REV1	0.412233	0.0135146	0.0900116	0.786287	-0.0702946	0.819745	0.109101	0.795935			0.705849	0.00288832
C.osakensis_00721	35.514	NP_611990.1 pherokine 3, isoform A	47.706	NP_001071288.1 chemosensory protein 1 precursor	85.124	XP_024872836.1 ejaculatory bulb-specific protein 3-like	-5.2616	4.07946e-23	-6.66763	1.7e-27	-0.116577	0.962343	-0.955189	0.676619			-12.0405	2.15449e-38
C.osakensis_00722	44.257	NP_651434.3 alpha1,4-galactosyltransferase 2	63.408	XP_006572147.1 lactosylceramide 4-alpha-galactosyltransferase isoform X1	94.398	XP_024872837.1 uncharacterized protein LOC112455263	-1.38414	1.06546e-10	-2.03128	4.8871e-23	0.168601	0.743585	-0.0689205	0.912658			-3.44353	3.3e-27
C.osakensis_00723	43.092	NP_651434.3 alpha1,4-galactosyltransferase 2	63.128	XP_006572147.1 lactosylceramide 4-alpha-galactosyltransferase isoform X1	93.277	XP_024872837.1 uncharacterized protein LOC112455263	-1.41452	8.37326e-05	-1.87796	3.87066e-07	0.429772	0.659984	0.213812	0.839415			-0.292829	0.651181
C.osakensis_00724	42.568	NP_651434.3 alpha1,4-galactosyltransferase 2	62.291	XP_006572147.1 lactosylceramide 4-alpha-galactosyltransferase isoform X1	90.196	XP_024872837.1 uncharacterized protein LOC112455263	-1.23163	0.136273	-2.33254	0.0112428	0.8406	0.66443	-0.669236	0.708924			1.64943	0.0414335
C.osakensis_00725	28.713	NP_608737.1 alpha1,4-galactosyltransferase 1	34.091	XP_026299587.1 lactosylceramide 4-alpha-galactosyltransferase isoform X2	76.37	XP_024872837.1 uncharacterized protein LOC112455263	-0.0804845	0.837222	-0.830663	0.0297875	-0.257485	0.54732	-0.326064	0.448372			-0.308745	0.588512
C.osakensis_00726	42.215	NP_573053.2 uncharacterized protein Dmel_CG8128, isoform A	58.362	XP_026299682.1 nucleoside diphosphate-linked moiety X motif 6	92.254	XP_024872837.1 uncharacterized protein LOC112455263	-0.169543	0.461264	-0.199003	0.523739	-0.17611	0.618445	0.109826	0.796588			-1.13293	2.86162e-05
C.osakensis_00727	39.151	NP_609236.2 uncharacterized protein Dmel_CG13096, isoform A	62.963	XP_623930.2 ribosomal L1 domain-containing protein 1	87.576	XP_024872834.1 ribosomal L1 domain-containing protein CG13096-like	-0.947003	4.12841e-06	-0.679894	0.00809087	-0.150882	0.658042	0.435128	0.121696			1.40626	2.98766e-09
C.osakensis_00728	45.542	NP_651918.2 Rad23, isoform A	74.521	XP_623093.2 UV excision repair protein RAD23 homolog B isoform X2	96.164	XP_024872813.1 UV excision repair protein RAD23 homolog B	-1.2676	2.81733e-08	-0.26911	0.276435	0.0187299	0.960575	-0.161203	0.623627			0.514985	0.0331126
C.osakensis_00729	77.134	NP_651605.1 uncharacterized protein Dmel_CG4849	95.821	XP_393894.1 116 kDa U5 small nuclear ribonucleoprotein component	98.063	XP_024884836.1 116 kDa U5 small nuclear ribonucleoprotein component	0.0764026	0.802029	0.147591	0.638677	-0.0123562	0.976038	-0.121456	0.751006			0.17911	0.655481
C.osakensis_00730	34.752	NP_523725.2 posterior sex combs, isoform A	58.817	XP_006558575.2 polycomb group protein Psc isoform X1	75.356	XP_024873034.1 polycomb group protein Psc-like	0.839341	1.40942e-06	0.444135	0.145622	0.178725	0.542141	-0.0770835	0.840044			1.16575	4.02735e-05
C.osakensis_00731	52.61	NP_523725.2 posterior sex combs, isoform A	64.565	XP_026300576.1 uncharacterized protein LOC410413	78.129	XP_024873033.1 mucin-17-like	-0.909436	0.00966757	-0.523512	0.117822	-0.0344954	0.96193	0.556886	0.0978588			0.308243	0.513465
C.osakensis_00732	63.208	NP_569980.1 uncharacterized protein Dmel_CG16903	89.737	XP_026300576.1 uncharacterized protein LOC410413	97.872	XP_024873002.1 cyclin-L1 isoform X1	0.156112	0.497946	-0.145582	0.605689	0.103345	0.808732	-0.0267915	0.95962			0.294901	0.420871
C.osakensis_00733	26.633	NP_524017.1 death regulator Nedd2-like caspase	50.459	XP_026300395.1 putative inactive caspase B	84.352	XP_024872985.1 caspase Dronc isoform X2	-0.306171	0.0893271	-0.450713	0.0256959	-0.124389	0.678445	0.339946	0.144928			0.19499	0.677128
C.osakensis_00734	76.19	NP_649568.1 ethanol sensitive with low memory, isoform A	96.296	XP_006567441.1 calcineurin B homologous protein 1	98.942	XP_024872964.1 calcineurin B homologous protein 1	1.05934	2.10557e-05	1.33262	6.40488e-10	-0.181699	0.286365	-0.217408	0.27109			-0.382149	0.170785
C.osakensis_00735	76.879	NP_572452.1 Gbeta5	91.977	XP_006568191.1 guanine nucleotide-binding protein subunit beta-5 isoform X1	98.854	XP_024872959.1 guanine nucleotide-binding protein subunit beta-5	0.197921	0.603767	-0.184394	0.658589	0.0766956	0.897765	-0.336252	0.444516			-1.35855	8.87738e-06
C.osakensis_00736	61.111	NP_609377.1 ubiquitin specific protease 14, isoform A	81.377	XP_395043.3 ubiquitin carboxyl-terminal hydrolase 14	97.006	XP_024872957.1 ubiquitin carboxyl-terminal hydrolase 14	-0.45306	0.132424	0.350032	0.186221	-0.146409	0.588809	0.236884	0.460604			0.234196	0.420789
C.osakensis_00737	30.521	NP_001284878.1 rugose, isoform P	74.529	XP_006567703.2 protein FAN isoform X1	92.428	XP_024872952.1 protein FAN-like	-0.258765	0.243448	-0.41837	0.168847	0.123189	0.77973	-0.108257	0.829231			-0.0767307	0.785249
C.osakensis_00738	90.698	NP_511058.1 spliceosomal protein on the X	90.331	XP_393914.1 splicing factor 3B subunit 4	97.567	XP_024872958.1 splicing factor 3B subunit 4	0.262881	0.213042	0.254741	0.248023	0.141504	0.654625	-0.0772717	0.843414			0.492372	0.0797126
C.osakensis_00739			40.816	XP_006560144.1 uncharacterized protein LOC102656244	67.308	XP_024873035.1 uncharacterized protein LOC112455379	-0.365939	0.501643	-0.000329976	0.999413	-0.0485423	0.965394	0.152473	0.8838			-0.164851	0.772998
C.osakensis_00740			44.444	XP_006560143.1 uncharacterized protein LOC100578649 isoform X2	82.449	XP_024872963.1 uncharacterized protein LOC112455345	0.707	0.0400483	0.208458	0.603155	0.0774469	0.914463	0.462726	0.218658			-0.860113	0.0693135
C.osakensis_00741			68.61	XP_001120213.2 BMP and activin membrane-bound inhibitor homolog	93.75	XP_024872998.1 BMP and activin membrane-bound inhibitor homolog	-0.819757	0.000350961	-0.43363	0.161297	0.145712	0.755867	0.368622	0.360244			-0.109955	0.756016
C.osakensis_00742	37.165	NP_649253.1 peroxin 14	67.925	XP_006560142.1 peroxisomal membrane protein PEX14	90.347	XP_024873021.1 peroxisomal membrane protein PEX14	-0.184871	0.563931	0.466048	0.0826499	-0.397514	0.124839	0.0985248	0.836022			-1.2064	1.62182e-05
C.osakensis_00743	24.454	NP_788073.1 uncharacterized protein Dmel_CG33120	66.349	XP_003251223.2 uncharacterized protein LOC100576497 isoform X1	93.524	XP_024873043.1 uncharacterized protein LOC112455383 isoform X1	-2.54788	6.45978e-22	-1.32564	0.00431813	0.99075	0.0571929	1.14509	0.036549			-3.24178	2.42616e-22
C.osakensis_00744	49.153	NP_652383.1 uncharacterized protein Dmel_CG17059	91.379	XP_001120530.1 COP9 signalosome complex subunit 9	100	XP_024873001.1 COP9 signalosome complex subunit 9	0.165464	0.539458	0.43986	0.237813	-0.109344	0.835807	-0.207023	0.681141			-0.27968	0.58395
C.osakensis_00745	65.46	NP_608352.2 parvin, isoform A	90.085	XP_393249.2 beta-parvin	98.356	XP_024873019.1 beta-parvin	0.771694	3.23529e-06	0.618171	0.00719021	-0.227847	0.148217	0.0370994	0.907262			0.27453	0.269898
C.osakensis_00746	26.933	NP_730167.2 uncharacterized protein Dmel_CG44836, isoform E	55.35	XP_026299625.1 uncharacterized protein LOC413907 isoform X2	88.889	XP_024873007.1 uncharacterized protein LOC112455366	-2.53706	3.54237e-17	-4.62449	2.50126e-30	0.354712	0.734986	-1.37319	0.0998756			-1.18628	0.00915563
C.osakensis_00747	51.381	NP_726946.1 pyruvate dehydrogenase E1 alpha subunit, isoform D	64.22	XP_006568638.1 pyruvate dehydrogenase E1 component subunit alpha, mitochondrial	92.95	XP_024873018.1 pyruvate dehydrogenase E1 component subunit alpha, mitochondrial-like	-1.98141	0.0014268	-3.68026	5.19027e-10	2.1704	0.236579	-0.664313	0.734061			-1.86258	0.00022155
C.osakensis_00748			36.811	XP_026296459.1 uncharacterized protein LOC102654510	73.902	XP_024873009.1 uncharacterized protein LOC112455367	-2.28402	6.1373e-22	-2.65653	3.61853e-12	0.753836	0.154323	-0.222042	0.807841			-1.32337	0.0383133
C.osakensis_00749	49.231	NP_001247063.1 lethal (3) neo38, isoform J	77.816	XP_016768770.2 zinc finger protein 616	89.384	XP_024873020.1 putative zinc finger protein 840	0.153442	0.550792	0.474428	0.173301	-0.184799	0.672957	0.271826	0.559937			-0.33188	0.292937
C.osakensis_00750	57.84	NP_649258.1 tenzing norgay, isoform A	71.329	XP_016768696.2 uncharacterized protein LOC552568 isoform X1	93.031	XP_024872980.1 hydroxyacylglutathione hydrolase, mitochondrial isoform X3	0.206232	0.134142	-0.113133	0.697435	0.0754091	0.773693	-0.0915574	0.779866			1.1248	2.89629e-09
C.osakensis_00751	63.342	NP_731444.1 Fmr1, isoform D	93.667	XP_394058.6 synaptic functional regulator FMR1 isoform X2	99.5	XP_024892228.1 synaptic functional regulator FMR1 isoform X8	-0.273552	0.121673	0.0812402	0.724284	-0.161687	0.422047	0.424183	0.0140468			-0.0329636	0.935535
C.osakensis_00752	48.387	NP_650954.1 uncharacterized protein Dmel_CG5862	67.235	XP_624506.1 DDRGK domain-containing protein 1	83.721	XP_024892245.1 DDRGK domain-containing protein 1 isoform X2	0.833125	1.41939e-06	0.733818	0.00136376	-0.318701	0.0412063	-0.0459632	0.892049			0.929676	0.000468511
C.osakensis_00753					76.712	XP_024892248.1 probable serine/threonine-protein kinase dyrk1	-0.380035	0.061919	-0.866692	0.023979	-0.866749	1.53036e-06	-0.405306	0.181741			-4.33076	1.85136e-30
C.osakensis_00754	55.317	NP_729778.1 rolling pebbles, isoform B	83.494	XP_006561082.1 protein TANC2 isoform X3	94.304	XP_024892265.1 protein TANC2 isoform X6	1.29243	1.19731e-12	0.402335	0.175086	0.545303	0.0064257	-0.294598	0.291095			0.366871	0.334189
C.osakensis_00755	36.685	NP_724512.1 serpin 42Da, isoform A	48.02	XP_006572060.1 leukocyte elastase inhibitor	86.139	XP_024892281.1 antichymotrypsin-2-like isoform X2	0.285119	0.180444	0.303239	0.30746	-0.280911	0.239278	0.234761	0.456246			1.15564	0.000558433
C.osakensis_00756	36.639	NP_524177.1 gigas, isoform A	81.813	XP_006572241.1 tuberin isoform X1	97.155	XP_024892257.1 tuberin isoform X2	0.536025	0.0108112	0.45697	0.018685	-0.000278547	0.998973	0.163509	0.404412			0.626251	0.000251458
C.osakensis_00757	63.636	NP_523828.1 mitochondrial ribosomal protein L43	68.478	XP_026301228.1 39S ribosomal protein L43, mitochondrial	90.909	XP_024892294.1 39S ribosomal protein L43, mitochondrial	0.854594	3.54377e-05	0.868303	0.00146294	-0.311192	0.168113	-0.197653	0.587452			-1.01258	0.000519316
C.osakensis_00758	71.743	NP_001163746.1 scribble, isoform L	82.383	XP_026295789.1 protein lap4 isoform X8	95.994	XP_024892255.1 protein lap4 isoform X7	1.51106	3.68756e-11	0.833423	0.000793811	0.235247	0.0779477	-0.124669	0.558634			1.20104	3.3992e-05
C.osakensis_00759	44.578	NP_730691.2 uncharacterized protein Dmel_CG32448, isoform B	58.824	XP_006560007.3 small integral membrane protein 8	88.235	XP_024892295.1 small integral membrane protein 8	0.652827	0.00826693	0.7954	0.00531131	-0.408962	0.109387	0.180393	0.635743			0.273563	0.547068
C.osakensis_00760	49.259	NP_001261349.2 uncharacterized protein Dmel_CG2162, isoform F	60.395	XP_624370.2 coiled-coil domain-containing protein R3HCC1L isoform X2	84.839	XP_024892270.1 coiled-coil domain-containing protein R3HCC1L isoform X1	0.125097	0.460372	0.306645	0.195016	0.0866239	0.73443	-0.0351863	0.916675			0.968502	1.29685e-07
C.osakensis_00761	36.076	NP_648227.1 uncharacterized protein Dmel_CG6983, isoform A	62.745	XP_003249249.1 uncharacterized protein LOC100577418	93.59	XP_024886994.1 UPF0687 protein C20orf27	0.458761	0.00106532	0.477303	0.0975995	-0.239294	0.336987	0.210368	0.444916			0.502023	0.123569
C.osakensis_00762	69.978	NP_511130.2 dusky	79.63	XP_016772169.1 uncharacterized protein LOC410581	95.051	XP_024886987.1 uncharacterized protein LOC112464302	-3.39703	0.279762	-0.954185	0.769631	-1.48879	NA	2.20692	NA			1.35907	0.221415
C.osakensis_00763			49.265	XP_006563720.1 uncharacterized protein LOC102655764	83.871	XP_024886981.1 suppressor of lurcher protein 1 isoform X1	4.40971	0.051576	-0.33654	NA	4.26819	0.116671	-4.2514	0.134441			NA	NA
C.osakensis_00764	31.013	NP_001287305.1 uncharacterized protein Dmel_CG34402, isoform E	83.14	XP_001122665.2 suppressor of lurcher protein 1 isoform X1	94.884	XP_024886982.1 suppressor of lurcher protein 1 isoform X2	-1.6629	0.0481626	-1.58026	0.0132711	-0.581682	0.755054	1.90193	0.0891154			-1.6714	0.000155487
C.osakensis_00765	46.489	NP_651796.1 uncharacterized protein Dmel_CG2224, isoform A	69.576	XP_001120689.2 STAM-binding protein isoform X1	99.248	XP_024887004.1 STAM-binding protein-like A	1.04258	6.47135e-08	0.674239	0.00119335	-0.106279	0.764851	0.0701395	0.864849			0.0247846	0.945261
C.osakensis_00766	58.92	NP_001097874.1 exchange factor for Arf 6, isoform D	75.58	XP_026301279.1 PH and SEC7 domain-containing protein 2 isoform X3	96.794	XP_024886998.1 PH and SEC7 domain-containing protein 2 isoform X3	-0.354848	0.211758	-0.587458	0.00497616	0.380848	0.112269	-0.248697	0.385943			-1.70193	3.62044e-08
C.osakensis_00767	34.177	NP_647783.3 uncharacterized protein Dmel_CG14965	67.89	XP_003250261.1 uncharacterized protein LOC100576411	84.664	XP_024887030.1 uncharacterized protein LOC112464319	0.769391	0.00051278	0.571537	0.067681	0.18594	0.647347	0.147022	0.740827			0.466064	0.14821
C.osakensis_00768
C.osakensis_00769	64.162	NP_647771.1 uncharacterized protein Dmel_CG11537, isoform C	90.299	XP_006560033.1 hippocampus abundant transcript 1 protein isoform X2	93.706	XP_024868765.1 hippocampus abundant transcript 1 protein-like, partial	1.04529	2.98879e-14	0.826157	2.13756e-05	0.0861735	0.686028	-0.398437	0.0222014			-0.100081	0.724983
C.osakensis_00770	33.007	NP_651223.2 TBC1 domain family member 7	78.007	XP_006560031.3 TBC1 domain family member 7	93.399	XP_024874927.1 TBC1 domain family member 7	-0.393997	0.171008	0.0933246	0.7985	-0.118106	0.814562	-0.114147	0.846798			-0.235284	0.584803
C.osakensis_00771	71.663	NP_649139.1 ornithine aminotransferase precursor	59.466	XP_394061.2 ornithine aminotransferase, mitochondrial	92.308	XP_024874925.1 uncharacterized protein LOC112456535	-3.54086	1.14274e-44	-0.92309	0.005015	0.49513	0.113699	-0.0380497	0.950442			-1.43771	0.000433717
C.osakensis_00772	60.814	NP_649139.1 ornithine aminotransferase precursor	78.588	XP_394061.2 ornithine aminotransferase, mitochondrial	93.647	XP_024874925.1 uncharacterized protein LOC112456535	-4.3661	2.25318e-66	-4.90724	1.17301e-43	-0.162265	0.893027	0.29162	0.776229			-1.69414	0.00375467
C.osakensis_00773	26.4	NP_651671.1 dim gamma-tubulin 6	34.879	XP_026301143.1 LOW QUALITY PROTEIN: uncharacterized protein LOC113219257	74.37	XP_024881780.1 uncharacterized protein LOC112461004 isoform X2	-1.14057	2.74685e-05	-0.944608	0.00656922	0.349384	0.617286	0.262217	0.713878			-0.498345	0.240152
C.osakensis_00774	57.057	NP_996154.1 phosphatidylinositol 4-kinase II alpha, isoform C	86.026	XP_016772008.1 uncharacterized protein LOC725812	88.554	XP_024881784.1 uncharacterized protein LOC112461006	0.0753509	0.770789	0.357649	0.0668004	-0.0127506	0.970186	0.0650012	0.841001			0.297871	0.337891
C.osakensis_00775	31.507	NP_650706.1 uncharacterized protein Dmel_CG7131	52.564	XP_016772008.1 uncharacterized protein LOC725812	85.294	XP_024881784.1 uncharacterized protein LOC112461006	0.721198	0.181734	0.825892	0.113041	-0.415297	0.431967	-0.296525	0.703293			0.0199442	0.975308
C.osakensis_00776	36.435	NP_610854.1 uncharacterized protein Dmel_CG4679	37.066	XP_026301084.1 protein PTCD3 homolog, mitochondrial-like isoform X1	84.17	XP_024881775.1 protein PTCD3 homolog, mitochondrial	0.942536	4.42364e-10	0.574178	0.025559	-0.269432	0.151396	0.0785699	0.836525			-0.0713042	0.813427
C.osakensis_00777	41.339	NP_650690.1 uncharacterized protein Dmel_CG14314	73.81	XP_026301086.1 uncharacterized protein LOC409502	92.343	XP_024881777.1 uncharacterized protein LOC112461002	-0.0180567	0.966196	-0.00640205	0.986153	0.0308676	0.957183	0.149094	0.73588			-0.899135	0.0160774
C.osakensis_00778			62.893	XP_006560021.1 uncharacterized protein C3orf18 homolog isoform X2	87.293	XP_024885714.1 uncharacterized protein LOC112463516 isoform X2	0.351215	0.137824	0.117914	0.745874	0.205349	0.557704	-0.338841	0.3454			-0.158602	0.661571
C.osakensis_00779	28.966	NP_730525.2 uncharacterized protein Dmel_CG5498	57.831	XP_006560095.2 charged multivesicular body protein 7	83.885	XP_024873759.1 charged multivesicular body protein 7	-0.737929	1.86771e-07	-0.743577	0.000145548	-0.0438941	0.894936	-0.0459451	0.905519			-0.814228	0.0029388
C.osakensis_00780	55.556	NP_651072.1 mitochondrial ribosomal protein L45	57.508	XP_625034.1 probable 39S ribosomal protein L45, mitochondrial	84.412	XP_024889037.1 probable 39S ribosomal protein L45, mitochondrial	0.481063	0.0126765	0.564254	0.0280155	-0.181874	0.498075	0.119058	0.765197			-0.443159	0.127813
C.osakensis_00781	72.093	NP_001287199.1 uncharacterized protein Dmel_CG15186, isoform I	54.289	XP_026297814.1 uncharacterized protein LOC102654281 isoform X1	87.003	XP_024889028.1 uncharacterized protein LOC112465628 isoform X1	-2.22949	1.71651e-10	-1.70894	2.93082e-05	0.366177	0.668394	0.121449	0.916668			1.44247	1.60712e-06
C.osakensis_00782	29.677	NP_609834.2 Leucine-rich-repeats and calponin homology domain protein, isoform B	35.035	XP_001122632.3 leucine-rich repeat and death domain-containing protein 1	79.227	XP_024889088.1 E3 ubiquitin-protein ligase LRSAM1-like	-0.471523	0.669321	0.552965	0.742521	2.85706	0.16985	-0.728162	0.759538			-3.87575	0.0515444
C.osakensis_00783							-2.73297	0.0951248	-3.01076	0.0679334	1.05431	NA	0.649509	NA			-2.00902	0.0614464
C.osakensis_00784	83.812	NP_001137667.1 I[[h]] channel, isoform F	95.355	XP_026297801.1 hyperpolarization-activated ion channel isoform X8	87.124	XP_024889057.1 potassium/sodium hyperpolarization-activated cyclic nucleotide-gated channel 2	1.8496	1.98155e-18	2.05745	8.78957e-13	0.449915	0.00179702	-0.114321	0.740827			3.16387	4.79753e-23
C.osakensis_00785	47.91	NP_647673.2 uncharacterized protein Dmel_CG13937, isoform D	81.522	XP_026298277.1 carbohydrate sulfotransferase 11 isoform X1	98.093	XP_024889061.1 carbohydrate sulfotransferase 11 isoform X1	-0.302209	0.198293	-1.18641	9.94464e-05	0.221114	0.496456	-0.846443	0.000975975			-2.31891	1.10452e-08
C.osakensis_00786	72.236	NP_651410.1 tankyrase, isoform A	91.974	XP_016772145.1 tankyrase isoform X3	98.365	XP_024889053.1 tankyrase isoform X1	0.242821	0.297172	-0.0289911	0.916624	0.115336	0.687136	-0.140377	0.644082			1.28694	4.06239e-10
C.osakensis_00787	49.215	NP_729979.1 glycogen binding subunit 70E, isoform A	77.603	XP_026301426.1 protein phosphatase 1 regulatory subunit 3C-B	91.374	XP_024892921.1 protein phosphatase 1 regulatory subunit 3C-B isoform X1	-1.76173	1.53254e-07	-0.380546	0.369822	1.41388	0.0201601	-0.463467	0.387199			-3.38587	1.60264e-16
C.osakensis_00788	40	NP_651663.1 uncharacterized protein Dmel_CG11843, isoform A	50.754	XP_016772143.2 serine protease snake	82.188	XP_024892915.1 venom protease-like	-2.5245	6.3072e-36	-0.450769	0.244808	0.0291246	0.94742	-0.386716	0.199213			-1.05394	0.0555788
C.osakensis_00789	34.058	NP_524327.1 sarcoglycan beta	72.174	XP_392893.3 uncharacterized protein LOC409378	94.412	XP_024892920.1 uncharacterized protein LOC112468112	0.0663578	0.915088	-0.771514	0.163655	-0.383873	0.708886	-0.170997	0.890124			-4.53713	1.07562e-16
C.osakensis_00790			32.995	XP_006563783.2 meiosis-specific nuclear structural protein 1	80.425	XP_024892914.1 vicilin-like seed storage protein At2g18540
C.osakensis_00791	71.141	NP_650917.1 uncharacterized protein Dmel_CG17272	93.96	XP_394088.3 calmodulin-like protein 4	99.329	XP_024887640.1 calmodulin-like protein 4	1.00426	0.0100896	0.690832	0.0630764	-0.277493	0.56849	-0.0630543	0.928632			1.76841	8.14836e-07
C.osakensis_00792	24.058	NP_652056.2 uncharacterized protein Dmel_CG12253			46.97	XP_024890234.1 putative nuclease HARBI1 isoform X1	0.683558	0.489804	-0.138053	0.866585	-0.242674	0.834464	0.155313	0.918174			1.16593	0.328522
C.osakensis_00793	60.465	NP_731868.1 empty spiracles	84.698	XP_624481.3 homeotic protein empty spiracles	95.861	XP_024889200.1 homeotic protein empty spiracles-like	-1.57816	0.0323295	-1.89398	0.00721491	0.173855	0.936612	-0.0176759	0.995146			5.71038	3.16262e-35
C.osakensis_00794							0.0609832	0.986151	0.806945	0.783245	2.33736	NA	0.963951	NA			-0.480796	0.864483
C.osakensis_00795
C.osakensis_00796	38.137	NP_609378.1 uncharacterized protein Dmel_CG4972	82.703	XP_394739.4 nicalin-1	94.775	XP_024891728.1 nicalin	0.327221	0.106384	0.408161	0.14508	-0.373344	0.0468621	0.177922	0.634037			1.41959	1.00879e-05
C.osakensis_00797	68.831	NP_648509.1 uncharacterized protein Dmel_CG10361	77.262	XP_395385.3 2-amino-3-ketobutyrate coenzyme A ligase, mitochondrial isoform X1	92.442	XP_024884654.1 2-amino-3-ketobutyrate coenzyme A ligase, mitochondrial-like	0.345475	0.208035	0.432995	0.157851	-0.273547	0.393138	-0.22395	0.55055			-0.956643	0.00254037
C.osakensis_00798	80.516	NP_477361.1 p38b MAP kinase	95.278	XP_395384.3 mitogen-activated protein kinase p38b isoform X2	98.333	XP_024889152.1 mitogen-activated protein kinase p38b-like isoform X3	0.609348	2.00959e-05	0.330713	0.187848	-0.107849	0.688876	-0.0900294	0.805401			-0.21673	0.505266
C.osakensis_00799	33.333	NP_788375.1 uncharacterized protein Dmel_CG33017, isoform B	35.904	XP_006563908.1 uncharacterized protein LOC100577825			1.30886	7.54966e-08	0.810517	0.00699851	-0.139243	0.686183	-0.204779	0.636782			-0.0916932	0.86639
C.osakensis_00800			26.904	XP_026298207.1 uncharacterized protein LOC102654641	63.265	XP_024889148.1 uncharacterized protein LOC112465696 isoform X1
C.osakensis_00801			32.558	XP_006561659.1 myb/SANT-like DNA-binding domain-containing protein 3	30.833	XP_024887981.1 uncharacterized protein LOC112464918	-2.08219	0.640085	-1.58543	0.699394	-0.528255	NA	0.318703	NA			0.686612	0.845799
C.osakensis_00802	26.257	NP_611564.2 UDP-glycosyltransferase family 49 member C1, isoform A	28.679	XP_394494.5 UDP-glucuronosyltransferase 2B18 isoform X1	82.714	XP_024870090.1 UDP-glucuronosyltransferase 1-9-like isoform X1	-0.103112	0.710417	0.432	0.149513	0.128835	0.795048	2.08466	2.81356e-24			-2.3139	1.50822e-09
C.osakensis_00803	27.184	NP_609910.1 UDP-glycosyltransferase family 36 member D1, isoform A	28.03	XP_394494.5 UDP-glucuronosyltransferase 2B18 isoform X1	80.891	XP_024870090.1 UDP-glucuronosyltransferase 1-9-like isoform X1	1.35375	4.13087e-14	1.25563	9.26153e-12	0.53472	0.310701	0.605989	0.00026467			-4.61148	2.90661e-44
C.osakensis_00804	29.916	NP_609882.1 UDP-glycosyltransferase family 301 member D1, isoform A	29.365	XP_394494.5 UDP-glucuronosyltransferase 2B18 isoform X1	72.344	XP_024867939.1 UDP-glucuronosyltransferase 2B1-like	-4.37685	1.77237e-30	-2.93999	8.626e-25	0.336152	0.845785	1.56999	0.0253929			-7.10006	1.1136e-29
C.osakensis_00805	33.333	NP_650141.2 tachykinin, isoform A	47.554	NP_001011576.1 tachykinins precursor	84.962	XP_024867933.1 tachykinins isoform X1	-5.1452	1.06691e-06	-8.19385	1.76214e-09	-1.53282	0.699023	-1.90058	NA			-9.2706	4.26038e-13
C.osakensis_00806	37.306	NP_001034012.2 uncharacterized protein Dmel_CG34039	83.511	XP_393404.2 COMM domain-containing protein 4	95.213	XP_024868307.1 COMM domain-containing protein 4	0.114657	0.660951	0.246923	0.461435	-0.15152	0.710782	0.18005	0.655495			0.636703	0.0138708
C.osakensis_00807	37.156	NP_651619.1 beaten path VI, isoform A	61.111	XP_006561037.2 uncharacterized protein LOC724847 isoform X1	86.335	XP_024868308.1 uncharacterized protein LOC112452374	-5.13598	0.012553	-5.89795	0.000287068	-2.2792	NA	NA	NA			-8.54556	7.7672e-11
C.osakensis_00808	26.482	NP_651753.2 vacuolar protein sorting 13B, isoform A	71.478	XP_006560766.2 vacuolar protein sorting-associated protein 13B isoform X1	71.429	XP_024886767.1 uncharacterized protein LOC112464158	0.530303	0.0380374	-0.107236	0.696875	0.317901	0.10472	-0.0428618	0.886393			1.07486	2.89524e-05
C.osakensis_00809	61.333	NP_651965.1 NHP2, isoform A	77.124	XP_625159.2 H/ACA ribonucleoprotein complex subunit 2-like protein	87.821	XP_024869419.1 H/ACA ribonucleoprotein complex subunit 2-like protein	-1.11803	0.00018828	-0.967179	0.00735304	-0.15794	0.851017	0.301716	0.680159			-0.0971412	0.866418
C.osakensis_00810
C.osakensis_00811
C.osakensis_00812					81.395	XP_024869430.1 uncharacterized protein LOC112453103	0.752235	NA	-0.835784	0.815767	-0.528255	NA	0.857195	NA			1.77778	0.747229
C.osakensis_00813
C.osakensis_00814			30.45	XP_026301440.1 pollen-specific leucine-rich repeat extensin-like protein 2			7.51692	6.24994e-08	-0.33654	NA	7.37256	6.10804e-07	-7.35694	6.22796e-07			-3.9511	0.367331
C.osakensis_00815	41.237	NP_650264.1 uncharacterized protein Dmel_CG8483	35.758	XP_016769305.2 CRISP/Allergen/PR-1	55.947	XP_024889087.1 venom allergen 3-like	-4.12866	0.00729862	-5.76967	0.00064922	1.36561	NA	-1.3525	NA			-7.87345	8.29691e-08
C.osakensis_00816	40.93	NP_650264.1 uncharacterized protein Dmel_CG8483	39.752	XP_016769305.2 CRISP/Allergen/PR-1	57.848	XP_024889087.1 venom allergen 3-like	-7.79671	4.39267e-12	-10.2368	6.68878e-15	1.36561	NA	-1.3525	NA			-6.82906	2.21473e-09
C.osakensis_00817	42.473	NP_650264.1 uncharacterized protein Dmel_CG8483	36.145	XP_016769305.2 CRISP/Allergen/PR-1	53.947	XP_024889087.1 venom allergen 3-like	-8.71125	7.63193e-11	-6.63783	7.32236e-06	-1.22786	NA	1.42859	NA			-10.7605	1.60186e-16
C.osakensis_00818	43.133	NP_650075.1 exonuclease 3'-5' domain-containing 2, isoform A	67.21	XP_001121410.2 exonuclease 3'-5' domain-containing protein 2	93.811	XP_024889072.1 exonuclease 3'-5' domain-containing protein 2	-1.64121	2.95005e-16	-1.42721	3.55157e-13	-0.13142	0.59662	0.0283541	0.940134			1.36146	9.52526e-07
C.osakensis_00819	54.439	NP_651571.3 distracted, isoform B	81.846	XP_016772179.2 attractin isoform X1	93.279	XP_024889082.1 attractin-like protein 1 isoform X1	0.145147	0.685383	-0.181499	0.685367	0.257201	0.361229	-0.24054	0.5288			0.808713	0.036028
C.osakensis_00820	54.342	NP_732542.1 octopamine receptor in mushroom bodies, isoform C	84.882	NP_001011565.1 octopamine receptor	93.248	XP_024889077.1 octopamine receptor Oamb isoform X1	-3.85187	6.92714e-10	-3.14384	5.87972e-05	2.29421	0.440782	-0.181347	0.959533			-0.700732	0.0555788
C.osakensis_00821							-1.17132	NA	NA	NA	NA	NA	NA	NA			NA	NA
C.osakensis_00822	83.144	NP_476772.1 alpha-Tubulin at 84B	91.518	XP_006563567.1 tubulin alpha chain	97.964	XP_024889086.1 tubulin alpha chain-like	2.4214	2.97668e-05	0.634534	0.5717	3.46331	1.05058e-07	-2.37862	6.43495e-05			-0.678008	0.465862
C.osakensis_00823	37.662	NP_727531.2 Cyp4g15, isoform C	38.961	XP_006559404.1 cytochrome P450 4G11 isoform X2	65.409	XP_024891922.1 cytochrome P450 4g1-like, partial	2.77616	0.148526	4.46395	0.089472	-0.0821786	0.976456	-0.65823	0.796979			-3.28443	0.0712907
C.osakensis_00824					33.333	XP_024885615.1 uncharacterized protein LOC112463438	-0.750876	0.317879	-1.08575	0.0908108	0.159315	0.927514	0.00310455	0.9978			0.443354	0.68385
C.osakensis_00825	35.644	NP_723976.1 uncharacterized protein Dmel_CG5953, isoform B	34.677	XP_006557713.1 uncharacterized protein LOC102654685	28.512	XP_024878151.1 repellent protein 1-like	-0.188035	0.712792	-0.13655	0.785582	-0.121311	0.916527	0.557657	0.416865			0.0944876	0.85061
C.osakensis_00826	43.478	NP_524061.1 dynactin 1, p150 subunit	78.538	XP_026301420.1 dynactin subunit 1 isoform X2	96.234	XP_024889115.1 dynactin subunit 1 isoform X3	0.533776	0.000284782	0.188532	0.371038	0.235843	0.206947	-0.0771997	0.792986			-0.238244	0.253335
C.osakensis_00827	47.482	NP_650565.2 uncharacterized protein Dmel_CG10340	74.854	XP_026301423.1 ATP synthase mitochondrial F1 complex assembly factor 1	88.764	XP_024873753.1 methionine--tRNA ligase, mitochondrial-like	0.553542	0.00583405	0.601737	0.0156391	-0.0606517	0.867473	-0.0965586	0.791735			-1.35196	3.4926e-08
C.osakensis_00828	50.099	NP_650348.1 Methionyl-tRNA synthetase, mitochondrial, isoform A	58.79	XP_016772024.1 methionine--tRNA ligase, mitochondrial	93.13	XP_024873753.1 methionine--tRNA ligase, mitochondrial-like	-0.41678	0.0951003	-0.433689	0.188943	0.174967	0.714876	0.126141	0.830516			-0.638403	0.033357
C.osakensis_00829	33.514	NP_651774.2 uncharacterized protein Dmel_CG11498, isoform B	75.166	XP_026301422.1 uncharacterized protein LOC100577656	95.861	XP_024890984.1 uncharacterized protein LOC112466875	-0.767022	0.505445	-4.8084	5.22358e-08	-0.460888	0.816186	-0.306444	0.895478			-1.53134	0.213553
C.osakensis_00830	63.333	NP_651224.1 uncharacterized protein Dmel_CG5510	79.321	XP_006563560.1 vesicular integral-membrane protein VIP36 isoform X2	92.593	XP_024890982.1 vesicular integral-membrane protein VIP36-like	-1.27938	1.08035e-17	-0.250554	0.241774	-0.201652	0.363543	0.159223	0.575287			0.787354	0.000276779
C.osakensis_00831	51.942	NP_001356900.1 5PtaseI, isoform G	72.997	XP_026301045.1 type I inositol 1,4,5-trisphosphate 5-phosphatase isoform X1	86.176	XP_024879580.1 uncharacterized protein LOC112459627 isoform X4	0.945972	0.00115003	0.240081	0.338645	0.437518	0.0445228	-0.232375	0.327931			-1.00557	0.0011428
C.osakensis_00832	80.263	NP_573139.1 small nuclear ribonucleoprotein G, isoform A	96.053	XP_625205.1 probable small nuclear ribonucleoprotein G	94.737	XP_024887975.1 probable small nuclear ribonucleoprotein G	0.0488464	0.886422	0.686609	0.0069652	-0.332689	0.162807	0.244358	0.385746			0.243518	0.633257
C.osakensis_00833							NA	NA	-0.33654	NA	NA	NA	NA	NA			3.02926	0.302999
C.osakensis_00834							0.252729	0.474711	0.776536	0.113934	-0.276843	0.552239	0.0195596	0.986685			2.36069	1.47326e-13
C.osakensis_00835	20.121	NP_611498.1 uncharacterized protein Dmel_CG13436	62.52	XP_026301414.1 cilia- and flagella-associated protein 206	92.295	XP_024887578.1 cilia- and flagella-associated protein 206-like	0.391794	0.454534	0.571901	0.29114	-0.390581	0.58916	0.556659	0.431934			-1.90704	4.22807e-05
C.osakensis_00836							0.251805	0.223715	0.21967	0.436294	-0.330046	0.156581	0.410815	0.0752758			0.501329	0.177546
C.osakensis_00837
C.osakensis_00838							-1.17132	NA	-0.33654	NA	-2.73576	NA	NA	NA			-0.562251	0.921537
C.osakensis_00839							0.597834	0.763829	-1.10432	NA	2.12437	0.56338	-3.61848	NA			2.79859	0.372511
C.osakensis_00840	54.967	NP_652002.2 Ecdysone-induced protein 93F, isoform A	72.502	NP_001011629.1 mushroom body large-type Kenyon cell-specific protein 1	88.919	XP_024888113.1 LOW QUALITY PROTEIN: mushroom body large-type Kenyon cell-specific protein 1	0.393971	0.69127	0.857764	0.47007	0.907565	0.000517295	0.121079	0.864849			-0.0515705	0.953881
C.osakensis_00841
C.osakensis_00842			56.757	XP_006563551.2 uncharacterized protein LOC100578249 isoform X2	78.592	XP_024888690.1 uncharacterized protein LOC112465389	2.55115	0.00222874	-0.439762	0.790367	3.78466	0.0012308	-2.17333	0.0703093			-4.50298	0.0118351
C.osakensis_00843	64.804	NP_650995.1 dead end	97.222	XP_392067.4 ADP-ribosylation factor-like protein 3	98.333	XP_024888699.1 ADP-ribosylation factor-like protein 3	1.7193	0.0232203	0.969159	0.169846	-0.126813	0.924905	0.223911	0.858479			0.387908	0.549187
C.osakensis_00844	26.63	NP_523689.1 odorant receptor 47a	28.982	XP_006563549.2 odorant receptor 63 isoform X1	86.856	XP_024888656.1 uncharacterized protein LOC112465369
C.osakensis_00845	23.41	NP_523454.2 odorant receptor 22c	50.125	XP_006563549.2 odorant receptor 63 isoform X1	89	XP_024888645.1 odorant receptor 4-like	-2.61905	NA	-3.68324	0.178153	-1.22786	NA	NA	NA			0.241066	0.887203
C.osakensis_00846	30.392	NP_524540.4 odorant receptor 98b, partial	27.089	XP_394081.6 odorant receptor 65a isoform X2	76.049	XP_024879471.1 uncharacterized protein LOC112459531
C.osakensis_00847	26.754	NP_523454.2 odorant receptor 22c	39.206	XP_006563549.2 odorant receptor 63 isoform X1	89.169	XP_024888019.1 putative odorant receptor 85d	0.752235	NA	-2.96238	0.383913	-0.528255	NA	-0.593133	NA			-3.72743	0.299228
C.osakensis_00848	23.034	NP_525046.1 odorant receptor 2a	31.844	XP_026301413.1 uncharacterized protein LOC100578045	82.609	XP_024888065.1 odorant receptor 13a-like	-1.17132	NA	NA	NA	NA	NA	NA	NA			NA	NA
C.osakensis_00849	25.455	NP_511107.1 odorant receptor 9a	30.576	XP_394081.6 odorant receptor 65a isoform X2	87.824	XP_024888520.1 uncharacterized protein LOC112465271	-1.1229	NA	-2.17287	NA	0.611186	NA	-0.593133	NA			-4.5298	0.0420947
C.osakensis_00850	23.846	NP_511107.1 odorant receptor 9a	41.519	XP_026301413.1 uncharacterized protein LOC100578045	77.157	XP_024888520.1 uncharacterized protein LOC112465271	NA	NA	-3.30304	0.275327	NA	NA	NA	NA			-3.83656	0.246961
C.osakensis_00851	26.515	NP_523359.2 odorant receptor 13a	31.412	NP_001229913.1 odorant receptor 63	31.737	XP_024888531.1 uncharacterized protein LOC112465280
C.osakensis_00852	32.515	NP_523359.2 odorant receptor 13a	45.669	XP_016772004.2 odorant receptor Or2-like isoform X1	84.884	XP_024888099.1 uncharacterized protein LOC112464994	-1.17132	NA	-3.58606	0.198539	NA	NA	NA	NA			-3.62741	0.314336
C.osakensis_00853	25.658	NP_524005.2 odorant receptor 67a	24.938	XP_394081.6 odorant receptor 65a isoform X2	74.877	XP_024888007.1 odorant receptor 82a-like
C.osakensis_00854	24.675	NP_523359.2 odorant receptor 13a	26.718	XP_006563549.2 odorant receptor 63 isoform X1	78.788	XP_024888033.1 odorant receptor 85b-like	-2.07916	NA	-0.33654	NA	NA	NA	NA	NA			-3.31568	0.399983
C.osakensis_00855	25.98	NP_523359.2 odorant receptor 13a	43.333	XP_016772004.2 odorant receptor Or2-like isoform X1	88.52	XP_024888087.1 odorant receptor 94a-like	-2.08621	NA	-2.85752	0.429141	-1.22786	NA	NA	NA			NA	NA
C.osakensis_00856			39.068	XP_394081.6 odorant receptor 65a isoform X2	72.143	XP_024888508.1 uncharacterized protein LOC112465266
C.osakensis_00857	32.558	NP_511107.1 odorant receptor 9a	58.333	XP_016772003.2 odorant receptor 65a isoform X3	81.633	XP_024888077.1 odorant receptor 9a-like
C.osakensis_00858	24.242	NP_525046.1 odorant receptor 2a	45.244	XP_394081.6 odorant receptor 65a isoform X2	73.402	XP_024888508.1 uncharacterized protein LOC112465266	-1.66448	0.665285	-0.353388	0.895997	0.611186	NA	1.88487	NA			0.5606	0.917722
C.osakensis_00859					53.571	XP_024888508.1 uncharacterized protein LOC112465266	0.752235	NA	-0.33654	NA	-0.528058	NA	-0.593133	NA			NA	NA
C.osakensis_00860	23.377	NP_525046.1 odorant receptor 2a	43.702	XP_394081.6 odorant receptor 65a isoform X2	72.123	XP_024888508.1 uncharacterized protein LOC112465266	1.75784	NA	-1.26638	NA	-0.954782	NA	-1.59732	NA			-1.4868	NA
C.osakensis_00861	23.305	NP_525046.1 odorant receptor 2a	43.223	XP_394081.6 odorant receptor 65a isoform X2	76.276	XP_024888508.1 uncharacterized protein LOC112465266
C.osakensis_00862	24.675	NP_525046.1 odorant receptor 2a	43.188	XP_394081.6 odorant receptor 65a isoform X2	70.983	XP_024888508.1 uncharacterized protein LOC112465266
C.osakensis_00863	51.175	NP_599138.3 dihydroorotate dehydrogenase, isoform D	68.814	XP_003250270.2 dihydroorotate dehydrogenase (quinone), mitochondrial	90.537	XP_024887268.1 uncharacterized protein LOC112464488	0.430439	0.0789392	0.405672	0.311118	0.017869	0.972109	0.0583295	0.921657			-0.303881	0.340471
C.osakensis_00864	25.991	NP_477374.1 ariadne 2	84.47	XP_026301437.1 E3 ubiquitin-protein ligase RNF19A isoform X2	97.475	XP_024887245.1 E3 ubiquitin-protein ligase RNF19A-like	0.0566298	0.694291	-0.432406	0.0765462	0.149317	0.467077	-0.571254	0.000702971			0.191394	0.453194
C.osakensis_00865					84.252	XP_024888499.1 uncharacterized protein LOC112465253	3.91167	0.000344823	-0.33654	NA	6.62109	3.21642e-05	-6.60511	3.48802e-05			-2.91378	0.127485
C.osakensis_00866	33.333	NP_001097100.1 Dpr-interacting protein iota	30.769	XP_026297610.1 titin isoform X17	76.812	XP_024888499.1 uncharacterized protein LOC112465253	-6.85605	6.07277e-07	-6.61933	8.07969e-06	0.611186	NA	-0.593133	NA			-4.61979	0.0120677
C.osakensis_00867	61.905	NP_611917.2 uncharacterized protein Dmel_CG13579, isoform A	92.029	XP_026297878.1 trace amine-associated receptor 9 isoform X1	97.837	XP_024888451.1 trace amine-associated receptor 9 isoform X1	-2.12108	0.188778	-3.41991	0.0538751	0.234849	NA	-0.958591	NA			-7.66352	9.00902e-08
C.osakensis_00868
C.osakensis_00869	45.455	NP_608733.1 uncharacterized protein Dmel_CG9643, isoform A	66.667	XP_624562.2 EEF1A lysine methyltransferase 2	93.151	XP_024879957.1 EEF1A lysine methyltransferase 2	-1.04463	0.0751282	-0.951429	0.221782	0.134691	0.93945	0.172482	0.923927			-0.274302	0.780054
C.osakensis_00870	30.081	NP_731755.2 uncharacterized protein Dmel_CG7381, isoform D	26.357	XP_006560227.1 uncharacterized protein DDB_G0272420 isoform X3	76.516	XP_024887672.1 protein draper-like	-6.53464	2.83088e-11	-10.0551	3.60626e-11	-2.19706	0.431152	-0.881414	NA			-6.38095	2.90616e-11
C.osakensis_00871	38.031	NP_731786.1 uncharacterized protein Dmel_CG32473, isoform A	64.729	XP_006571773.2 endoplasmic reticulum aminopeptidase 1 isoform X1	90.02	XP_024887603.1 endoplasmic reticulum aminopeptidase 1-like isoform X1	-7.94391	5.42936e-09	-5.48192	6.15174e-08	-1.49541	NA	2.73837	NA			-6.46528	2.68496e-17
C.osakensis_00872	41.793	NP_732834.1 cap-n-collar, isoform B	84.458	XP_003251788.1 endoplasmic reticulum membrane sensor NFE2L1 isoform X1	95.897	XP_024888308.1 segmentation protein cap'n'collar isoform X1	-0.258271	0.0521711	-0.128018	0.622169	0.279386	0.0413497	-0.579489	0.000757625			-0.248655	0.233841
C.osakensis_00873	42.381	NP_612061.2 uncharacterized protein Dmel_CG13901, isoform A	71.642	XP_001120941.3 protein DPCD	88.5	XP_024887711.1 protein DPCD	0.201887	0.409788	-0.0279254	0.944341	-0.0516757	0.928022	-0.225252	0.646366			0.239318	0.541429
C.osakensis_00874	42.105	NP_610696.1 uncharacterized protein Dmel_CG13197, isoform A	60.246	XP_026302096.1 probable tyrosine-protein phosphatase F54C8.4	76.491	XP_024887593.1 cleavage and polyadenylation specificity factor subunit 6-like, partial	-0.128949	0.606434	-0.0522916	0.871525	0.16028	0.646758	0.0716881	0.869297			0.803335	0.00768293
C.osakensis_00875	28.049	NP_610701.2 thisbe, isoform A	81.673	XP_026302092.1 fibroblast growth factor 17-like isoform X2	98.406	XP_024887299.1 fibroblast growth factor 18-like isoform X2	1.49359	0.00145772	0.122382	0.887589	0.425475	0.473767	-1.78118	0.000124482			1.66906	8.12179e-05
C.osakensis_00876					70.172	XP_024875939.1 uncharacterized protein LOC112457243, partial	-0.846515	0.203331	0.426942	0.61558	-0.325628	0.78807	-0.41004	0.76805			2.05641	5.62288e-11
C.osakensis_00877
C.osakensis_00878			62.821	XP_026302115.1 ES1 protein homolog, mitochondrial	91.818	XP_024875417.1 ES1 protein homolog, mitochondrial-like	4.4427	0.0661455	NA	NA	1.89779	0.533651	-4.27882	0.148003			-1.4868	NA
C.osakensis_00879							4.96038	0.0036536	4.64794	0.0128334	1.33844	0.422047	-0.772113	0.644673			NA	NA
C.osakensis_00880							0.820716	0.5831	-0.94846	0.526851	0.656443	0.808185	-0.458498	0.879082			-2.25561	2.19119e-05
C.osakensis_00881	72.512	NP_001188578.1 uncharacterized protein Dmel_CG44422, isoform B	90.127	XP_026302114.1 uncharacterized protein LOC100577959	92.439	XP_024875387.1 calsenilin-like isoform X4	-1.0683	0.0788285	-2.22823	0.000340531	-0.182356	0.911179	-0.724042	0.618675			-2.74009	5.30862e-07
C.osakensis_00882							0.620533	0.748342	0.186839	0.900483	-0.455075	0.880877	0.795296	0.752394			2.19004	0.00849509
C.osakensis_00883
C.osakensis_00884	28.289	NP_001260225.1 uncharacterized protein Dmel_CG43394, isoform C	38.215	XP_006571760.3 uncharacterized protein LOC100576425 isoform X1	72.18	XP_024875391.1 uncharacterized protein LOC112456859	0.124571	0.774318	0.360011	0.470601	0.200105	0.821628	1.1323	0.00359551			-3.68436	1.16447e-06
C.osakensis_00885							-0.209538	NA	NA	NA	-0.499852	NA	-0.593133	NA			-0.56143	0.917722
C.osakensis_00886	42.359	NP_651329.4 staccato, isoform C	78.547	XP_006561493.2 protein unc-13 homolog 4B isoform X8	94.924	XP_024875406.1 protein unc-13 homolog 4B isoform X6	2.7213	3.9e-27	2.64134	7.29327e-21	0.0320394	0.932065	0.329582	0.369659	SG	comp65714_c0_seq1.m.81456	-2.25115	6.6267e-23
C.osakensis_00887							3.21188	1.15989e-05	3.05635	6.21596e-05	-0.0274322	0.976501	-0.250246	0.77557			2.09944	0.00650656
C.osakensis_00888	58.015	NP_001261017.1 slit, isoform F	89.453	XP_006561500.1 protein slit isoform X2	97.162	XP_024875425.1 protein slit isoform X1	3.81786	1.43532e-50	2.60969	7.7614e-23	0.304833	0.211775	-0.554514	0.0127363			1.88367	3.93098e-17
C.osakensis_00889					58.235	XP_024875414.1 uncharacterized protein LOC112456868	-2.1623	2.17e-13	-0.688786	0.0448612	1.38194	3.10917e-05	0.0371683	0.923369			-3.67982	7.17786e-08
C.osakensis_00890	24.837	NP_611481.1 Odorant-binding protein 57c			58.896	XP_024875462.1 pheromone-binding protein Gp-9-like	-1.699	7.78704e-10	-0.848374	0.0124673	0.737263	1.08597e-05	-2.21641	2.56247e-41			-6.0073	7.76278e-47
C.osakensis_00891							-2.03058	NA	-1.42099	NA	NA	NA	NA	NA			-3.05199	0.375218
C.osakensis_00892	38.333	NP_651854.2 uncharacterized protein Dmel_CG15563	70.522	XP_026297963.1 uncharacterized protein LOC725765 isoform X2	95.88	XP_024875474.1 uncharacterized protein LOC112456906 isoform X2	-3.80877	0.0643592	-4.51527	0.0349404	-1.31169	NA	-0.593133	NA			-5.57153	0.000318463
C.osakensis_00893	47.15	NP_609522.1 maltase B1	64.076	NP_001035349.1 alpha-glucosidase precursor	78.291	XP_024875398.1 alpha-glucosidase-like	-9.02425	5.914e-42	-11.6978	7.71318e-15	-1.62674	0.509604	-1.29333	NA			-10.845	1.54948e-31
C.osakensis_00894	47.849	NP_609522.1 maltase B1	63.731	NP_001035349.1 alpha-glucosidase precursor	79.829	XP_024875398.1 alpha-glucosidase-like	-10.3485	3.41533e-51	-10.7514	2e-28	-1.33356	0.667505	1.26547	0.710211			-11.1016	7.79479e-33
C.osakensis_00895	64.151	NP_609522.1 maltase B1	77.358	NP_001035349.1 alpha-glucosidase precursor	72.222	XP_024875398.1 alpha-glucosidase-like	-1.17132	NA	-0.33654	NA	-1.48879	NA	NA	NA			NA	NA
C.osakensis_00896							-1.19274	0.596656	-0.87613	0.571954	-1.96165	0.552023	1.6118	NA			-0.848172	0.607562
C.osakensis_00897	44.233	NP_001036306.3 uncharacterized protein Dmel_CG42346, isoform C	90.348	XP_006561541.1 chaoptin isoform X3	97.205	XP_024875423.1 protein artichoke-like	-1.22825	1.38841e-05	-1.12706	0.000344215	0.224166	0.796723	0.52554	0.283574			-2.22206	4.30999e-18
C.osakensis_00898							-1.95165	0.231455	-2.37273	0.0814279	-1.30433	0.686593	0.2052	NA			-2.15188	0.0126971
C.osakensis_00899
C.osakensis_00900	36.17	NP_652292.1 uncharacterized protein Dmel_CG15456, isoform A			90.625	XP_024872867.1 migration and invasion enhancer 1	0.266472	0.234325	0.243103	0.497635	-0.101055	0.815803	-0.278387	0.444916			0.738437	0.0414565
C.osakensis_00901	32.022	NP_648127.1 uncharacterized protein Dmel_CG8541	40.857	XP_003249871.1 pupal cuticle protein G1A	61.345	XP_024872865.1 cuticle protein 16.5-like	-2.21553	0.312438	-0.97668	0.754946	0.017252	NA	0.663946	NA			-1.14474	0.195539
C.osakensis_00902			51.598	XP_001121815.3 DNA-directed primase/polymerase protein isoform X1	85.227	XP_024872861.1 DNA-directed primase/polymerase protein-like	-0.677861	0.0873678	-0.201122	0.667181	0.054119	0.961071	0.522467	0.417641			-0.784332	0.288744
C.osakensis_00903							1.21125	0.00455774	0.554231	0.232751	-0.187579	0.786735	-0.325863	0.635743			2.30968	1.49745e-10
C.osakensis_00904	54.955	NP_788731.1 uncharacterized protein Dmel_CG5515, isoform B	82.917	XP_393179.1 RWD domain-containing protein 1 isoform X1	94.142	XP_024889588.1 RWD domain-containing protein 1	-1.07275	0.0280676	0.690379	0.00413357	-0.198737	0.381239	0.0750366	0.843403			-0.782736	0.0103881
C.osakensis_00905	58.418	NP_477303.1 origin recognition complex subunit 1	69.307	XP_392056.5 origin recognition complex subunit 1	81.77	XP_024889593.1 origin recognition complex subunit 1	0.187716	0.558366	0.525229	0.127316	-0.274956	0.58017	0.61095	0.081074			-0.0146873	0.971136
C.osakensis_00906	31.915	NP_001189223.1 uncharacterized protein Dmel_CG42727	53.886	XP_006563594.1 uncharacterized protein LOC102655585	89.744	XP_024889594.1 uncharacterized protein LOC112465993	0.0905749	0.918421	0.417526	0.570139	-0.317942	0.802703	0.163071	0.918954			-1.76006	0.0191447
C.osakensis_00907	48.673	NP_609209.2 stratum	76.471	XP_006563593.1 guanine nucleotide exchange factor MSS4 homolog	90.833	XP_024889591.1 guanine nucleotide exchange factor MSS4 homolog	-0.478887	0.110023	0.146514	0.743679	-0.459737	0.291548	0.44961	0.347883			-0.661133	0.0628346
C.osakensis_00908	37.383	NP_722915.1 uncharacterized protein Dmel_CG31954	43.049	XP_026297101.1 trypsin-7-like	61.622	XP_024871529.1 trypsin 5G1-like	0.396129	0.615406	-0.223097	0.879292	-0.34703	0.787753	-0.992729	0.435866			-1.00606	0.215783
C.osakensis_00909	29.204	NP_573226.1 uncharacterized protein Dmel_CG8326	54.575	XP_026300986.1 coiled-coil domain-containing protein 137	83.333	XP_024886195.1 LOW QUALITY PROTEIN: coiled-coil domain-containing protein 137	-0.308242	0.202989	-0.383389	0.312768	-0.0596516	0.900284	-0.0516963	0.940525			0.418156	0.28151
C.osakensis_00910							-1.51532	0.108272	-2.28784	0.00224642	-0.228625	0.934355	1.16852	0.461639			2.75477	8.5979e-07
C.osakensis_00911	56.809	NP_001356923.1 uncharacterized protein Dmel_CG31145, isoform G	77.115	XP_393996.6 extracellular serine/threonine protein CG31145	95.499	XP_024886194.1 uncharacterized protein LOC112463818	4.17125	2.36874e-53	3.18877	2.74171e-35	-0.0400134	0.888581	-0.663652	6.79237e-05	SG	comp68902_c1_seq1.m.163530	2.72776	1.1494e-17
C.osakensis_00912	37.449	NP_725357.2 reduction in Cnn dots 1, isoform A	65.385	XP_006563441.2 KAT8 regulatory NSL complex subunit 3	89.724	XP_024886153.1 KAT8 regulatory NSL complex subunit 3-like	-0.10552	0.568517	-0.17211	0.491374	-0.0542815	0.889188	0.0586279	0.887749			-0.187179	0.541017
C.osakensis_00913	63.014	NP_477480.1 Stem-loop binding protein	57.466	XP_001122465.1 histone RNA hairpin-binding protein	79.654	XP_024886165.1 histone RNA hairpin-binding protein	-1.00749	0.00550552	-1.38591	0.000524791	0.510167	0.47503	-0.541594	0.461639			-1.19003	0.00124888
C.osakensis_00914	81.349	NP_524546.2 phosphoglyceromutase 78, isoform A	86.192	XP_625114.2 phosphoglycerate mutase 2	97.638	XP_024886167.1 phosphoglycerate mutase 1	0.998451	1.25548e-07	1.20895	6.46214e-10	-0.0849196	0.672256	-0.163653	0.456018			-1.47187	1.96269e-08
C.osakensis_00915	39.535	NP_722799.1 Rab5, isoform F	66.5	XP_625108.2 ras-related protein Rab-24	94.5	XP_024886149.1 ras-related protein Rab-24-like isoform X2	-0.987029	0.00395943	-0.643344	0.1831	0.0637905	0.946091	-0.0772268	0.939027			-0.528936	0.203811
C.osakensis_00916			61.258	XP_001122933.3 uncharacterized protein LOC727223 isoform X2	89.723	XP_024886146.1 uncharacterized protein LOC112463799	-1.1079	0.00116114	-0.76153	0.0317257	0.303193	0.437527	0.552676	0.183219			-0.195543	0.393553
C.osakensis_00917	26.135	NP_611100.1 uncharacterized protein Dmel_CG15701	55.847	XP_016772372.2 WD repeat-containing protein 60 isoform X1	87.82	XP_024886168.1 LOW QUALITY PROTEIN: WD repeat-containing protein 60, partial	-0.321749	0.197776	-0.376263	0.299134	0.226491	0.618445	0.237156	0.665713			-0.509076	0.0735695
C.osakensis_00918	26.86	NP_573039.1 uncharacterized protein Dmel_CG7860, isoform A	65.625	XP_026301076.1 isoaspartyl peptidase/L-asparaginase			-1.90173	0.198701	-0.176853	0.966435	0.295964	0.954302	-0.968659	NA			-2.38484	0.291793
C.osakensis_00919	33.457	NP_611099.2 uncharacterized protein Dmel_CG15706, isoform A	50	XP_026301074.1 major facilitator superfamily domain-containing protein 6 isoform X1	66.542	XP_024881516.1 uncharacterized protein LOC112460850	-2.9899	0.0110102	-5.53962	0.00017854	1.08589	NA	-1.74201	NA			-2.90141	0.000470375
C.osakensis_00920	44.341	NP_611099.2 uncharacterized protein Dmel_CG15706, isoform A	70.841	XP_026301074.1 major facilitator superfamily domain-containing protein 6 isoform X1	89.054	XP_024881504.1 major facilitator superfamily domain-containing protein 6	-1.68886	1.6798e-12	-2.00433	6.32327e-13	-0.230158	0.530668	-0.0344239	0.961283			1.27426	0.0040582
C.osakensis_00921	22.819	NP_001034034.1 uncharacterized protein Dmel_CG33969, isoform A	45.39	XP_001122354.2 F-box/WD repeat-containing protein 4	67.529	XP_024881507.1 F-box/WD repeat-containing protein 4	-0.0652706	0.796561	-0.183135	0.592063	0.0244199	0.963105	0.166421	0.728781			-0.639017	0.0233511
C.osakensis_00922	22.588	NP_001034034.1 uncharacterized protein Dmel_CG33969, isoform A	48.921	XP_001122354.2 F-box/WD repeat-containing protein 4	76.722	XP_024881507.1 F-box/WD repeat-containing protein 4	-0.18782	0.528002	0.0268899	0.942514	0.187689	0.680061	0.209746	0.635743			-0.533303	0.0538619
C.osakensis_00923	37.079	NP_569946.1 uncharacterized protein Dmel_CG14812, isoform A	77.778	XP_003249259.2 uncharacterized protein LOC100578725	89.011	XP_024881514.1 uncharacterized protein LOC112460849	0.360879	0.201593	0.459514	0.153842	-0.199637	0.480021	-0.234604	0.434893			0.0736838	0.823111
C.osakensis_00924	76.86	NP_597678.1 fumble, isoform B	90.609	XP_006563483.1 pantothenate kinase 3 isoform X2	94.67	XP_024881512.1 pantothenate kinase 3 isoform X2	-0.996582	2.96595e-11	-0.286312	0.242372	-0.221546	0.282229	0.39311	0.0901672			-1.7813	1.01616e-08
C.osakensis_00925	43.413	NP_570065.2 growth arrest specific protein 8, isoform B	78.27	XP_006563481.1 dynein regulatory complex subunit 4	94.515	XP_024881505.1 dynein regulatory complex subunit 4	-3.38614	0.000149042	-4.02309	0.00637907	0.859131	0.830227	-1.10423	NA			-4.69188	1.05448e-11
C.osakensis_00926							-1.17132	NA	-2.57448	0.309187	NA	NA	1.42859	NA			NA	NA
C.osakensis_00927	61.708	NP_476681.1 arrestin 1, isoform A	81.006	XP_016772051.1 arrestin homolog	91.293	XP_024881535.1 phosrestin-2	-9.83847	4.76606e-32	-11.2821	3.15e-26	-0.312763	NA	-0.958634	NA			-9.52028	2.49584e-61
C.osakensis_00928	37.026	NP_001014703.1 uncharacterized protein Dmel_CG33521, isoform A	77.601	XP_026301384.1 uncharacterized protein LOC409665 isoform X10	93.577	XP_024881518.1 uncharacterized protein LOC112460852 isoform X1	-0.311269	0.0169061	-0.377083	0.100014	0.37404	0.011908	-0.210211	0.305917			2.17619	1.79781e-19
C.osakensis_00929	68.35	NP_651628.1 snustorr, isoform A	76.704	XP_006563474.1 ABC transporter G family member 20 isoform X1	93.988	XP_024881527.1 ABC transporter G family member 20 isoform X2	0.62661	0.00474905	0.0838522	0.785814	-0.0207478	0.955763	-0.51273	0.0181988			-3.38259	2.9113e-61
C.osakensis_00930					25.373	XP_024869057.1 uncharacterized protein LOC112452865, partial	-1.20957	0.644762	-1.26217	0.635803	-0.42957	0.938176	-0.229337	NA			-0.562358	0.921537
C.osakensis_00931	54.167	NP_524334.1 polyA-binding protein interacting protein 2, isoform A	69.93	XP_006563451.1 polyadenylate-binding protein-interacting protein 2 isoform X2	96.835	XP_024873234.1 polyadenylate-binding protein-interacting protein 2	0.351234	0.0693558	0.410849	0.241271	0.0985229	0.738962	-0.0872348	0.869406			0.827052	0.00372002
C.osakensis_00932	79.397	NP_652611.1 splicing factor 2, isoform A	95.984	XP_026301224.1 serine/arginine-rich splicing factor 1B	99.197	XP_024873232.1 serine/arginine-rich splicing factor 1A	0.488749	0.0548061	-0.101031	0.762439	0.213584	0.382204	-0.501458	0.0194594			0.528931	0.213577
C.osakensis_00933							-2.65277	NA	-3.30298	0.0622795	-3.081	NA	2.10779	NA			1.27011	0.264562
C.osakensis_00934	50	NP_649095.2 mitochondrial ribosomal protein L21, isoform A	63.426	XP_001121076.4 39S ribosomal protein L21, mitochondrial	90.741	XP_024886558.1 39S ribosomal protein L21, mitochondrial	0.00737644	0.976154	0.415329	0.14024	-0.159311	0.627714	0.507996	0.0157901			0.540824	0.0734052
C.osakensis_00935	40.643	NP_650448.1 uncharacterized protein Dmel_CG6218, isoform A	61.804	XP_016772183.1 N-acetyl-D-glucosamine kinase isoform X1	81.053	XP_024886554.1 N-acetyl-D-glucosamine kinase isoform X1	-0.585956	0.0247107	-2.03984	4.74724e-17	2.13225	7.39543e-18	-0.843277	0.00213685			-2.96585	5.163e-25
C.osakensis_00936	41.364	NP_609641.1 uncharacterized protein Dmel_CG6523	65.315	XP_016772335.1 glutaredoxin 3	75.221	XP_024886513.1 glutaredoxin-3	0.529168	0.0280739	1.21444	1.27896e-07	-0.416521	0.00882506	0.215382	0.381152			-0.307506	0.346572
C.osakensis_00937	80.043	NP_001263140.1 uncharacterized protein Dmel_CG1607, isoform D	89.82	XP_006560701.1 Y+L amino acid transporter 2 isoform X2	91.348	XP_024886566.1 LOW QUALITY PROTEIN: Y+L amino acid transporter 2	1.67412	3.68284e-05	0.902723	0.0767774	-0.657844	0.00151863	0.379866	0.210581			0.662316	0.215783
C.osakensis_00938							NA	NA	NA	NA	NA	NA	NA	NA			-3.13519	0.548629
C.osakensis_00939	55.052	NP_523806.2 lysyl oxidase-like 2	77.291	XP_392090.4 lysyl oxidase homolog 3 isoform X2	96.047	XP_024886539.1 lysyl oxidase homolog 3-like isoform X1	4.67877	1.58888e-51	3.68112	2.13312e-30	0.122686	0.684743	-0.543987	0.0387875			-2.75357	1.34931e-09
C.osakensis_00940	27.941	NP_542440.1 bride of sevenless	44.663	XP_026301305.1 protein bride of sevenless isoform X1	80.114	XP_024886535.1 uncharacterized protein LOC112464009 isoform X1	-4.75983	1.94444e-09	-4.82181	9.60402e-10	0.306837	0.952722	0.294093	NA			-9.47692	1.5284e-13
C.osakensis_00941	52.468	NP_001097887.1 portabella	81.062	XP_026301355.1 synaptic vesicular amine transporter-like	94.444	XP_024886559.1 synaptic vesicular amine transporter-like	-1.33907	0.28045	-1.51778	0.104379	-0.700751	0.802893	1.02773	0.687408			-3.91637	6.88519e-06
C.osakensis_00942	67.745	NP_650369.3 phosphodiesterase 6, isoform B	84.108	XP_006560707.1 cGMP-specific 3',5'-cyclic phosphodiesterase isoform X1	95.721	XP_024886530.1 cGMP-specific 3',5'-cyclic phosphodiesterase-like isoform X1	-3.18114	2.44137e-06	-5.15253	1.0354e-14	0.653222	0.775559	-1.33717	0.516192			-3.97815	4.61257e-34
C.osakensis_00943							-0.176723	0.789285	0.475309	0.543802	0.100955	0.948467	0.218325	0.875034			0.610525	0.397714
C.osakensis_00944	25.82	NP_728844.1 uncharacterized protein Dmel_CG17746, isoform B	80.81	XP_016772255.1 TGF-beta-activated kinase 1 and MAP3K7-binding protein 1 isoform X2	96.815	XP_024884685.1 TGF-beta-activated kinase 1 and MAP3K7-binding protein 1-like	0.603906	0.00343234	0.48461	0.0276428	0.0250715	0.951516	-0.28007	0.303654			1.33764	1.88008e-06
C.osakensis_00945	96.122	NP_731726.1 vacuolar H[+]-ATPase 55kD subunit, isoform A	96.162	XP_624112.1 V-type proton ATPase subunit B	97.98	XP_024884681.1 V-type proton ATPase subunit B	3.32184	5.15274e-123	2.31343	7.1996e-22	-0.0556076	0.818402	-0.021447	0.951583	GC, HE, MG, OV, SG	comp68052_c0_seq1.m.131654	1.23963	2.43775e-13
C.osakensis_00946	55.733	NP_476661.1 okra	83.712	XP_006560011.1 DNA repair and recombination protein RAD54-like isoform X1	94.631	XP_024884680.1 DNA repair and recombination protein RAD54-like	0.29975	0.318532	0.348884	0.29114	0.337678	0.376196	0.107585	0.841001			-0.676001	0.122767
C.osakensis_00947	36.986	NP_476754.1 suppressor of sable, isoform A	66.747	NP_001229447.1 uncharacterized protein LOC100578262	85.441	XP_024883222.1 formin-2-like, partial	-0.373133	0.162976	-0.413989	0.0512613	0.17688	0.524945	0.171903	0.592211			0.135713	0.598103
C.osakensis_00948	52.884	NP_476722.1 shotgun	83.949	XP_006563613.1 DE-cadherin isoform X2	89.887	XP_024883215.1 DE-cadherin isoform X2	0.710099	0.00143122	0.115291	0.719021	0.0541002	0.865266	-0.332819	0.0793035			1.98142	4.01135e-15
C.osakensis_00949	32.468	NP_523918.1 adipokinetic hormone	50.794	XP_026301088.1 hypertrehalosaemic prohormone	86.585	XP_024883221.1 hypertrehalosaemic prohormone-like	-2.17803	0.314335	-5.10804	0.00623346	1.6122	NA	-1.59723	NA			-4.89546	0.00574048
C.osakensis_00950	54.276	NP_651573.4 tusp, isoform D	76.054	XP_006563714.2 tubby-related protein 4 isoform X2	95.971	XP_024883212.1 tubby-related protein 4	-2.58128	9.932e-25	-1.71783	2.13644e-06	-0.198065	0.829815	0.632042	0.210202			-2.04597	7.16543e-07
C.osakensis_00951	59.287	NP_725652.1 Sphingosine-1-phosphate lyase, isoform B	72.171	XP_623988.1 sphingosine-1-phosphate lyase	86.004	XP_024883213.1 sphingosine-1-phosphate lyase	-0.580106	0.00647624	-0.393911	0.0868986	-0.210948	0.511535	0.359257	0.177446			-0.0936049	0.757337
C.osakensis_00952	66.092	NP_001163772.1 Tachykinin-like receptor at 99D, isoform B	81.775	XP_026301054.1 tachykinin-like peptides receptor 99D isoform X1	90.22	XP_024883220.1 tachykinin-like peptides receptor 99D	-2.17985	0.000977553	-3.53999	4.83468e-06	0.582341	0.773302	-1.01975	0.635743			3.95228	2.66083e-21
C.osakensis_00953			55.189	XP_006561093.1 uncharacterized protein LOC551946 isoform X1	80.717	XP_024868665.1 uncharacterized protein LOC112452609 isoform X2	-1.19883	0.302889	-5.10014	0.0109345	4.81634	0.034637	-4.80372	0.0420851			-8.30976	2.29959e-10
C.osakensis_00954	61.429	NP_001036689.1 uncharacterized protein Dmel_CG34135, isoform B	77.941	XP_625113.1 uncharacterized protein LOC552735	96.97	XP_024890531.1 uncharacterized protein LOC112466593	0.357118	0.571344	0.158119	0.88153	-0.350577	0.723702	-0.142849	0.93023			-2.00861	8.97151e-05
C.osakensis_00955	71.948	NP_524538.2 ribosomal protein L4	80.653	XP_026301184.1 60S ribosomal protein L4			0.289602	0.0657169	0.356499	0.23451	-0.239067	0.10469	0.485692	0.0272471			1.54343	1.63251e-09
C.osakensis_00956			38.462	XP_026295217.1 complementary sex determiner	31.788	XP_024871302.1 serine/threonine-protein kinase fray2-like isoform X2	-2.4834	9.63836e-12	-2.23943	1.31793e-10	0.775863	0.0862149	0.845187	0.117719			-2.08239	4.56034e-06
C.osakensis_00957	41.311	NP_610997.1 Hermansky-Pudlak syndrome 1	77.778	XP_026301300.1 Hermansky-Pudlak syndrome 1 protein homolog isoform X1			0.158659	0.540912	-0.326005	0.278552	0.191562	0.630712	-0.0580763	0.918085			-0.0196364	0.958493
C.osakensis_00958							-0.68782	0.116473	-0.162542	0.79668	0.304639	0.758992	-0.173669	0.874092			0.293068	0.666851
C.osakensis_00959	66.29	NP_524848.1 hexokinase A, isoform A	73.774	XP_006557645.1 hexokinase type 2 isoform X1	45.455	XP_024888816.1 hexokinase type 2-like	3.40786	6.32547e-54	4.12576	9.95989e-125	-0.0115655	0.970186	0.10274	0.635743	MG, OV, SG	comp67380_c0_seq1.m.112336	-1.45453	0.000467136
C.osakensis_00960	30.208	NP_722866.1 uncharacterized protein Dmel_CG3558, isoform B	73.929	XP_392047.3 protein FAM160B1 isoform X2	96.145	XP_024878142.1 protein FAM160B1-like	0.850621	3.24081e-09	0.569961	0.00169674	0.0627408	0.78183	-0.191879	0.331183			1.57418	7.9515e-15
C.osakensis_00961	25	NP_573046.1 uncharacterized protein Dmel_CG8097, isoform A	49.776	XP_006557652.2 DALR anticodon-binding domain-containing protein 3			1.20919	8.35365e-11	0.883009	0.00178422	-0.074489	0.837823	-0.177828	0.649143			0.353848	0.313923
C.osakensis_00962	34.94	NP_570071.3 Mnt, isoform H	88	XP_026301070.1 MAX dimerization protein isoform X2	96.667	XP_024879594.1 max dimerization protein 4-like, partial	0.619259	0.0288371	0.479932	0.160411	0.50673	0.0213445	-0.126753	0.716855			1.76084	6.49618e-08
C.osakensis_00963	55.102	NP_001356924.1 nicotinamide mononucleotide adenylyltransferase, isoform D	75.819	XP_026301456.1 uncharacterized protein LOC100576799	82.4	XP_024879602.1 uncharacterized protein LOC112459634	0.0948996	0.637579	0.31282	0.205822	-0.0190194	0.958483	-0.0990021	0.786076			-0.982453	0.00433565
C.osakensis_00964			55.102	XP_026301461.1 probable serine/threonine-protein kinase DDB_G0279719			0.915093	0.0877355	0.631531	0.231092	-0.10674	0.920588	0.19287	0.834339			-2.10832	1.5721e-05
C.osakensis_00965							1.99645	0.0401306	2.7235	0.0289479	1.35907	0.295639	-0.748489	0.594286			5.39039	0.000991334
C.osakensis_00966	58.831	NP_001287542.1 uncharacterized protein Dmel_CG33970, isoform C	71.963	XP_026301458.1 ABC transporter G family member 20	88.07	XP_024879600.1 ABC transporter G family member 20	-1.87933	4.98582e-13	-2.30637	7.704e-25	0.177449	0.501129	-0.782196	4.39137e-05			-3.35821	2.10338e-18
C.osakensis_00967							2.00885	0.25607	1.57337	0.672698	3.29255	0.222062	-1.62633	0.570719			-2.21922	0.683303
C.osakensis_00968	53.591	NP_650957.1 uncharacterized protein Dmel_CG3337, isoform A	66.667	XP_624435.2 protein N-lysine methyltransferase FAM173B	92.063	XP_024879571.1 protein FAM173B	-0.326562	0.46698	0.0583009	0.925867	-0.0428514	0.96878	0.0857588	0.936751			-0.276812	0.745195
C.osakensis_00969	64.884	NP_524675.1 phosphoglucose mutase 1	77.798	XP_395366.2 phosphoglucomutase isoform X1	94.513	XP_024879566.1 phosphoglucomutase	1.05669	1.96409e-10	1.03111	0.000150792	-0.00532943	0.987086	0.157156	0.606107			-1.15412	5.96176e-06
C.osakensis_00970	24.808	NP_651629.1 huntingtin, isoform A	74.041	XP_001122101.2 huntingtin isoform X1	95.152	XP_024879558.1 huntingtin-like isoform X1	0.23101	0.339032	0.0959451	0.720286	0.232379	0.304366	0.235056	0.333635			0.408439	0.0718232
C.osakensis_00971			36.42	XP_026297734.1 uncharacterized protein LOC100578177 isoform X2	81.443	XP_024879575.1 uncharacterized protein LOC112459624
C.osakensis_00972	40.134	NP_001015405.3 fatty acid synthase 3	47.625	XP_395426.5 fatty acid synthase	77.381	XP_024869058.1 LOW QUALITY PROTEIN: fatty acid synthase-like	-0.157115	0.661841	-0.786363	0.113299	-0.409273	0.372082	0.18382	0.752747			-1.50181	5.08914e-09
C.osakensis_00973	34.342	NP_611415.2 uncharacterized protein Dmel_CG9416, isoform A	73.326	XP_016769242.1 endoplasmic reticulum metallopeptidase 1	91.742	XP_024879576.1 endoplasmic reticulum metallopeptidase 1-like	-0.0971112	0.65967	-0.513084	0.0608642	0.277194	0.256143	-0.481745	0.0611664			0.253601	0.598784
C.osakensis_00974							0.434104	0.802076	-0.55108	0.793683	-0.324542	0.92264	-0.444997	0.905519			1.54004	0.322327
C.osakensis_00975	28.261	NP_726398.2 uncharacterized protein Dmel_CG3907, isoform A	48.469	XP_393262.1 uncharacterized protein LOC409769	91.566	XP_024879593.1 uncharacterized protein LOC112459628 isoform X3	-0.131817	0.47442	-0.11476	0.685705	-0.0393846	0.912026	0.212905	0.418607			2.29537	6.30392e-18
C.osakensis_00976	65.385	NP_647765.1 uncharacterized protein Dmel_CG32486	84.741	XP_396554.4 cysteine and histidine-rich protein 1 homolog	98.91	XP_024887932.1 cysteine and histidine-rich protein 1 homolog	0.702883	0.00109769	-0.156187	0.603862	0.518534	0.00247021	-0.0662738	0.872092			0.113677	0.808368
C.osakensis_00977	29.888	NP_648366.2 calcium-independent phospholipase A2 VIA, isoform A	69.157	XP_026297499.1 calcium-independent phospholipase A2-gamma isoform X2	87.812	XP_024887893.1 calcium-independent phospholipase A2-gamma-like isoform X2	1.07799	2.73045e-08	1.12352	2.17557e-07	0.0924829	0.798905	0.0903204	0.81057			-1.21619	8.41387e-06
C.osakensis_00978	66.667	NP_726054.1 ribosomal protein L29, isoform D	97.143	XP_006560912.1 60S ribosomal protein L29	100	XP_024887983.1 60S ribosomal protein L29-1	0.253541	0.269843	0.593097	0.0330261	-0.313136	0.136373	0.37744	0.0431636			0.709978	0.27561
C.osakensis_00979	50.568	NP_609992.1 uncharacterized protein Dmel_CG10268	60	XP_001120920.1 phosphomevalonate kinase	87.805	XP_024887958.1 probable phosphomevalonate kinase isoform X1	1.51151	2.5143e-09	1.1339	0.0048826	-0.0956721	0.781959	-0.420627	0.124035			0.803972	0.0288913
C.osakensis_00980	49.186	NP_648805.2 decapping protein 2, isoform A	67.728	XP_016768748.1 m7GpppN-mRNA hydrolase	92.544	XP_024887916.1 m7GpppN-mRNA hydrolase	-0.83914	8.52404e-07	-0.26459	0.337305	0.0364355	0.933804	0.00228873	0.996821			0.98091	5.68502e-05
C.osakensis_00981	65.306	NP_001245461.1 futsch, isoform F	74.323	XP_026297481.1 microtubule-associated protein futsch	79.353	XP_024887788.1 microtubule-associated protein futsch	-3.38994	3.05564e-14	-3.70775	3.31928e-10	0.0433855	0.970186	0.112508	0.944369			-2.76629	1.13616e-08
C.osakensis_00982	35.252	NP_572965.1 nmdyn-D6	50.949	XP_026297738.1 nucleoside diphosphate kinase homolog 5 isoform X3	35.971	XP_024875751.1 nucleoside diphosphate kinase 6 isoform X2	1.73247	1.53259e-10	0.950671	0.00280452	0.419725	0.143233	-0.334533	0.423461			-1.44553	0.000181442
C.osakensis_00983	54.622	NP_649879.2 uncharacterized protein Dmel_CG8861, isoform B	75.2	XP_006560037.1 toxin 3FTx-Lei1	66.86	XP_024888558.1 uncharacterized protein LOC112465294	-1.93801	0.00512345	-3.9285	9.08271e-05	-0.0765304	0.974926	-1.77346	0.417453			-2.12468	8.81425e-05
C.osakensis_00984	43.243	NP_651001.2 mitochondrial ribosomal protein L35	53.552	XP_001121481.1 39S ribosomal protein L35, mitochondrial	83.069	XP_024887563.1 39S ribosomal protein L35, mitochondrial	-0.466485	0.092238	0.215718	0.559802	-0.434089	0.084814	0.0945235	0.854146			-0.69574	0.0401436
C.osakensis_00985	48.097	NP_651002.3 uncharacterized protein Dmel_CG6028	79.701	XP_394112.2 fumarylacetoacetate hydrolase domain-containing protein 2A isoform X2	90.801	XP_024888147.1 fumarylacetoacetate hydrolase domain-containing protein 2 isoform X2	0.0130624	0.938114	-0.0548227	0.851196	-0.130254	0.552222	0.0400906	0.905967			0.231178	0.325593
C.osakensis_00986	54.63	NP_650505.2 uncharacterized protein Dmel_CG31183, isoform A	76.547	XP_026301091.1 atrial natriuretic peptide receptor 1 isoform X2	93.813	XP_024887424.1 atrial natriuretic peptide receptor 1-like isoform X2	-6.90491	3.66427e-07	-7.22707	2.38679e-10	0.611186	NA	1.55754	NA			-5.30879	1.86254e-20
C.osakensis_00987	45.135	NP_001163430.1 semaphorin 5c, isoform B	80.713	XP_394067.4 semaphorin-5A isoform X1	94.689	XP_024887509.1 semaphorin-5A	-1.22362	4.29091e-16	-1.71324	2.56076e-10	-0.0489769	0.920459	-0.273643	0.466448			0.484083	0.0573055
C.osakensis_00988							NA	NA	NA	NA	NA	NA	NA	NA			-2.34712	0.47939
C.osakensis_00989	24.744	NP_001368937.1 uncharacterized protein Dmel_CG17687	36.786	XP_026301342.1 cilia- and flagella-associated protein 43-like isoform X2	84.15	XP_024888572.1 cilia- and flagella-associated protein 43-like	-3.85526	6.70533e-39	-3.86612	NA	0.709631	0.232347	-4.90878	2.41714e-07			-4.95813	0.00014469
C.osakensis_00990	40.315	NP_523401.2 transferrin 1, isoform A	69.22	NP_001011572.1 transferrin 1 precursor	90.164	XP_024887450.1 transferrin	-1.62137	2.62794e-31	-1.93274	4.70414e-07	-0.0426031	0.86976	-0.623525	0.0127363			-7.98274	3.35439e-66
C.osakensis_00991			75.556	XP_016772081.1 tRNA (guanine(37)-N1)-methyltransferase			2.47324	0.114518	NA	NA	4.77704	0.0365216	-4.75807	0.0431636			NA	NA
C.osakensis_00992					54.93	XP_024887777.1 uncharacterized protein LOC112464798	-11.3423	1.30176e-19	-10.2959	6.50171e-19	-2.44407	NA	2.65983	NA			-9.9783	2.77784e-38
C.osakensis_00993	31.568	NP_523795.2 beta-Tubulin at 56D, isoform B	67.782	XP_394700.4 tubulin epsilon chain isoform X1	93.92	XP_024887744.1 tubulin epsilon chain-like	0.104328	0.776722	0.311623	0.614409	0.120525	0.850075	0.473686	0.223514			-1.03677	0.235809
C.osakensis_00994	87.755	NP_729428.1 orb2, isoform B	82.438	XP_016768488.1 cytoplasmic polyadenylation element-binding protein 2	96.543	XP_024887721.1 cytoplasmic polyadenylation element-binding protein 2	1.05337	0.0390066	0.717819	0.214743	0.593661	0.00905898	0.125352	0.781593			1.05236	0.056262
C.osakensis_00995	37.557	NP_651137.3 uncharacterized protein Dmel_CG13827, isoform A	54.667	XP_006558776.1 peroxisomal membrane protein 11C	88.158	XP_024887496.1 peroxisomal membrane protein 11C	-0.317139	0.260775	-0.174301	0.593796	-0.253666	0.48455	0.252696	0.506854			-0.147839	0.741567
C.osakensis_00996							0.114574	0.748729	0.318823	0.474408	0.110403	0.870843	0.0995686	0.888839			-0.170627	0.693532
C.osakensis_00997	53.055	NP_001286751.1 receptor expression enhancing protein A, isoform S	56.633	XP_026297376.1 uncharacterized protein LOC408942 isoform X2	89.031	XP_024888174.1 uncharacterized protein LOC112465022 isoform X2	-0.252775	0.238439	-0.395002	0.146589	0.0315293	0.946684	-0.472208	0.0634151			-1.14597	2.81103e-05
C.osakensis_00998							0.605587	0.000228926	0.433612	0.200571	0.19536	0.414542	0.102587	0.828928			1.47698	3.45475e-09
C.osakensis_00999							NA	NA	-1.42099	NA	NA	NA	NA	NA			1.62761	0.770058
C.osakensis_01000	72.358	NP_572279.1 uncharacterized protein Dmel_CG3726, isoform A	82.343	XP_006558259.2 zinc finger and BTB domain-containing protein 20 isoform X2	94.374	XP_024891538.1 uncharacterized protein LOC112467239 isoform X2	0.954274	1.33592e-05	0.386755	0.202884	0.432167	0.0194738	-0.247696	0.322124			1.48929	1.9455e-07
C.osakensis_01001	45.833	NP_001262723.1 nanos, isoform B	71.795	XP_026297805.1 protein nanos isoform X1	87.273	XP_024891544.1 nanos homolog 3	-4.71525	6.46116e-12	-4.50006	2.46999e-08	1.25706	0.777917	-0.0295651	0.996081			-1.65588	0.262169
C.osakensis_01002	37.677	NP_609374.1 uncharacterized protein Dmel_CG5390, isoform A	47.934	XP_016769181.1 serine protease 7	73.862	XP_024891545.1 LOW QUALITY PROTEIN: phenoloxidase-activating factor 2-like
C.osakensis_01003	52.273	NP_609374.1 uncharacterized protein Dmel_CG5390, isoform A	64.573	XP_026297871.1 phenoloxidase-activating factor 2 isoform X1	88.409	XP_024891539.1 phenoloxidase-activating factor 2-like isoform X1	-0.0340806	0.896521	-1.10513	2.11331e-05	0.352786	0.0271559	-0.78384	7.00629e-06			-2.43482	0.0347418
C.osakensis_01004	34.94	NP_524966.1 ejaculatory bulb protein III, isoform A	43.636	NP_001071288.1 chemosensory protein 1 precursor	59.016	XP_024872714.1 ejaculatory bulb-specific protein 3-like	-7.462	8.18654e-08	0.574312	NA	NA	NA	1.28048	NA			1.13982	0.0372095
C.osakensis_01005			34.682	XP_016768435.2 uncharacterized protein LOC726343	79.322	XP_024871231.1 uncharacterized protein LOC112454209	3.0697	0.0208472	-1.71453	NA	5.37042	0.00577528	-5.35474	0.00697361			-2.06951	0.499945
C.osakensis_01006	35.227	NP_524966.1 ejaculatory bulb protein III, isoform A	41.414	NP_001071288.1 chemosensory protein 1 precursor	50.407	XP_024872714.1 ejaculatory bulb-specific protein 3-like	-8.24039	3.01911e-105	-6.76995	1.70187e-15	-1.85585	0.000476694	1.60563	0.0300102			-8.46645	5.62982e-44
C.osakensis_01007	36.364	NP_524966.1 ejaculatory bulb protein III, isoform A	41.414	NP_001071288.1 chemosensory protein 1 precursor	49.593	XP_024872714.1 ejaculatory bulb-specific protein 3-like	-7.92556	4.06908e-142	-8.37086	4.79097e-29	-1.41216	0.0265118	-0.110233	0.94827			-10.108	2.58932e-75
C.osakensis_01008	34.091	NP_524966.1 ejaculatory bulb protein III, isoform A	38.053	NP_001071288.1 chemosensory protein 1 precursor	52.846	XP_024872714.1 ejaculatory bulb-specific protein 3-like	-9.19493	1.12294e-14	-8.65816	6.09136e-13	-2.9218	0.00148355	1.42705	0.393419			-11.0413	9.51986e-46
C.osakensis_01009	34.483	NP_524966.1 ejaculatory bulb protein III, isoform A	40.678	NP_001071288.1 chemosensory protein 1 precursor	52.066	XP_024872714.1 ejaculatory bulb-specific protein 3-like	-8.89695	3.4631e-146	-8.29842	3.22411e-15	-2.81853	1.37623e-05	0.829326	0.661483			-11.2861	9.34986e-58
C.osakensis_01010	32.955	NP_524966.1 ejaculatory bulb protein III, isoform A	40.171	NP_001071288.1 chemosensory protein 1 precursor	51.282	XP_024872714.1 ejaculatory bulb-specific protein 3-like	-7.26052	8.58416e-38	-5.89093	0.000251178	-2.05164	0.084814	-1.21689	0.711033			-9.22396	7.48491e-35
C.osakensis_01011	31.522	NP_524966.1 ejaculatory bulb protein III, isoform A	36.792	NP_001071288.1 chemosensory protein 1 precursor	54.472	XP_024872714.1 ejaculatory bulb-specific protein 3-like	-8.82028	1.41914e-10	-8.36221	9.36137e-06	-4.44681	0.0642058	0.462506	NA			-10.5549	3.1428e-17
C.osakensis_01012	37.647	NP_524121.2 antennal protein 10	41.509	NP_001071288.1 chemosensory protein 1 precursor	55.285	XP_024872714.1 ejaculatory bulb-specific protein 3-like	-8.30753	1.10797e-78	-6.86473	6.57101e-57	-2.24665	0.000207204	1.05212	0.27954			-8.1428	6.03122e-11
C.osakensis_01013	40.305	NP_733238.1 minotaur, isoform B	64.36	XP_395192.4 glycerol-3-phosphate acyltransferase 1, mitochondrial isoform X1	86.143	XP_024882364.1 glycerol-3-phosphate acyltransferase 1, mitochondrial-like isoform X1	-1.43675	2.24297e-21	-0.590922	0.0793029	0.0691898	0.779953	0.370552	0.277192			-1.62618	9.17354e-11
C.osakensis_01014	38.519	NP_724770.1 vacuolar H[+] ATPase AC45 accessory subunit, isoform A	42.287	XP_001121483.3 uncharacterized protein LOC725661	70.39	XP_024882375.1 uncharacterized protein LOC112461381	2.57741	9.86059e-75	1.57587	1.04834e-11	-0.133919	0.475198	-0.226716	0.231577			1.53891	1.19975e-09
C.osakensis_01015	77.122	NP_525054.2 tetraspanin 3A, isoform A	96.043	XP_026301239.1 tetraspanin-33	100	XP_024882372.1 tetraspanin-33-like	1.25597	9.50085e-19	0.897866	5.2894e-06	-0.231162	0.210242	0.175298	0.521044			1.71974	7.7123e-10
C.osakensis_01016	47.482	NP_651397.1 mediator complex subunit 28	74.545	XP_001122387.2 mediator of RNA polymerase II transcription subunit 28	88.686	XP_024887637.1 mediator of RNA polymerase II transcription subunit 28-like isoform X1	0.193702	0.373693	0.169932	0.592758	0.146166	0.686532	-0.125925	0.764794			-0.000900353	0.998048
C.osakensis_01017	50	NP_609492.1 Csl4	83.838	XP_624453.1 exosome complex component CSL4	94.5	XP_024889196.1 exosome complex component CSL4	-0.297536	0.228504	-0.0672635	0.864523	-0.510879	0.100368	0.491976	0.116444			-0.650459	0.0661247
C.osakensis_01018	28.231	NP_650146.1 Spt3	61.905	XP_026301247.1 transcription initiation protein SPT3 homolog isoform X2	88.065	XP_024889194.1 transcription initiation protein SPT3 homolog	-0.91392	0.0155004	-0.577093	0.124078	-0.438543	0.523735	0.632339	0.287946			-0.303715	0.439101
C.osakensis_01019	62.698	NP_610137.1 Chromatin-linked adaptor for MSL proteins, isoform A	90.51	XP_006558330.1 zinc finger protein 723 isoform X3	97.674	XP_024889170.1 zinc finger protein 2-like isoform X3	0.500319	0.0285154	0.24253	0.463796	0.13496	0.641106	0.103064	0.797075			1.33251	9.7067e-12
C.osakensis_01020			47.874	XP_026301150.1 uncharacterized protein LOC100578556 isoform X5	80.794	XP_024889161.1 uncharacterized protein MAL13P1.304-like isoform X3	0.404182	0.00548845	0.836975	2.83271e-05	0.259305	0.108775	0.309313	0.103526			0.760176	0.00401319
C.osakensis_01021
C.osakensis_01022	45.479	NP_649950.1 uncharacterized protein Dmel_CG8507	72.826	XP_395004.3 alpha-2-macroglobulin receptor-associated protein	89.589	XP_024889177.1 alpha-2-macroglobulin receptor-associated protein	0.416681	0.0234187	0.696141	0.0022572	-0.173099	0.514678	0.199707	0.507904			1.21108	7.47509e-07
C.osakensis_01023	32.653	NP_610950.2 tejas	39.169	XP_026295420.1 uncharacterized protein MAL13P1.304	57.143	XP_024890216.1 uncharacterized protein LOC112466384	0.454824	0.49665	0.996997	0.0189784	-0.661293	0.334627	1.59477	0.000258141			0.504235	0.347148
C.osakensis_01024	56.287	NP_524044.1 transferrin 2	75.906	XP_396618.2 melanotransferrin	91.686	XP_024889180.1 melanotransferrin	1.03985	6.82792e-15	0.652195	0.000259338	-0.0468115	0.870843	-0.481123	0.00229142			0.402136	0.244921
C.osakensis_01025			35.333	XP_003249634.1 uncharacterized protein LOC100577489	79.699	XP_024889199.1 uncharacterized protein LOC112465724	4.50742	4.33157e-05	3.90648	0.00209525	1.15154	0.212902	-0.604382	0.627414			-2.11361	0.437496
C.osakensis_01026	45.607	NP_609301.2 uncharacterized protein Dmel_CG4382	56.05	XP_393293.2 esterase E4	84.267	XP_024877993.1 esterase FE4-like	2.48474	3.25247e-29	0.825054	0.0772926	-0.40201	0.00124952	-0.184016	0.345267			-2.80362	5.07677e-17
C.osakensis_01027	30.07	NP_729013.1 uncharacterized protein Dmel_CG11353, isoform A	36.559	XP_395035.4 nose resistant to fluoxetine protein 6 isoform X1	69.802	XP_024878197.1 nose resistant to fluoxetine protein 6-like	-8.13559	1.03975e-09	-8.60786	3.6265e-11	NA	NA	NA	NA			-8.83859	1.00626e-11
C.osakensis_01028	37.838	NP_727670.1 uncharacterized protein Dmel_CG32645	39.037	XP_006558489.1 nose resistant to fluoxetine protein 6 isoform X2	67.546	XP_024878197.1 nose resistant to fluoxetine protein 6-like	-9.55935	3.45516e-14	-6.51409	1.23196e-20	NA	NA	4.02352	NA			-9.29408	3.86846e-13
C.osakensis_01029	54.348	NP_788753.1 uncharacterized protein Dmel_CG1646, isoform C	76.667	XP_026296843.1 pre-mRNA-processing factor 39	83.333	XP_024891331.1 pre-mRNA-processing factor 39-like isoform X2	0.588704	0.00105054	0.826413	0.00585019	-0.305276	0.202647	0.0882199	0.832165			0.332001	0.331375
C.osakensis_01030	36.543	NP_727670.1 uncharacterized protein Dmel_CG32645	35.971	XP_395035.4 nose resistant to fluoxetine protein 6 isoform X1	66.994	XP_024878197.1 nose resistant to fluoxetine protein 6-like	-7.9776	6.86879e-13	-7.00634	8.70654e-38	1.84408	NA	2.69906	0.384777			-9.32235	1.69328e-16
C.osakensis_01031	37.418	NP_727670.1 uncharacterized protein Dmel_CG32645	36.416	XP_395035.4 nose resistant to fluoxetine protein 6 isoform X1	67.416	XP_024878197.1 nose resistant to fluoxetine protein 6-like	-6.25023	8.48894e-35	-4.42195	1.47577e-07	0.911093	0.72512	-1.22405	0.652155			-8.86977	1.31197e-22
C.osakensis_01032	38.843	NP_727670.1 uncharacterized protein Dmel_CG32645	36.752	XP_006558489.1 nose resistant to fluoxetine protein 6 isoform X2	69.919	XP_024878197.1 nose resistant to fluoxetine protein 6-like	-4.65648	0.0506847	-4.43102	0.0407078	NA	NA	NA	NA			-4.03415	0.117866
C.osakensis_01033					61.972	XP_024875906.1 uncharacterized protein LOC112457208	-2.07916	NA	1.79296	0.669712	NA	NA	2.48411	NA			-3.0519	0.465846
C.osakensis_01034					33.333	XP_024875195.1 uncharacterized protein LOC112456702	-0.716654	0.269306	-0.378063	0.529866	0.400167	0.762459	0.425602	0.713267			-0.974722	0.0862793
C.osakensis_01035					28.425	XP_024887724.1 uncharacterized protein LOC112464772, partial	0.113399	0.79449	0.142914	0.828118	0.218199	0.783794	0.119086	0.885711			-0.060189	0.930154
C.osakensis_01036	84.188	NP_524328.1 proteasome alpha2 subunit	91.88	XP_393294.2 proteasome subunit alpha type-2	100	XP_024889183.1 proteasome subunit alpha type-2	-1.07871	0.000359007	0.324063	0.343086	-0.336546	0.0422141	-0.0478638	0.916814			0.148609	0.583096
C.osakensis_01037	86.957	NP_733108.2 musashi, isoform B	95.96	XP_026297552.1 RNA-binding protein Musashi homolog 2	62.162	XP_024876298.1 RNA-binding protein Musashi homolog Rbp6 isoform X1	-2.64899	0.00144457	-2.10967	0.00490853	0.797919	0.793969	0.763591	0.738246			-1.91873	8.93919e-05
C.osakensis_01038	53.02	NP_733056.3 uncharacterized protein Dmel_CG3744, isoform G	88.305	XP_623859.3 dipeptidyl peptidase 9	97.503	XP_024874092.1 dipeptidyl peptidase 9	-0.627464	2.53371e-05	-0.57133	0.00487017	0.104865	0.750242	-0.0743127	0.841328			-0.0197795	0.945415
C.osakensis_01039	25.62	NP_572948.1 uncharacterized protein Dmel_CG11674	42.857	XP_001120174.2 prion-like-(Q/N-rich) domain-bearing protein 25	79.872	XP_024874097.1 prion-like-(Q/N-rich) domain-bearing protein 25 isoform X1	-3.19985	8.15658e-15	-4.72972	6e-28	-0.175275	0.867745	-1.47028	0.0793035			-0.793598	0.0802752
C.osakensis_01040	25.229	NP_001262514.1 uncharacterized protein Dmel_CG7381, isoform F	46.571	XP_393261.4 prion-like-(Q/N-rich) domain-bearing protein 25 isoform X1	92.55	XP_024874104.1 tenascin-like	0.854002	0.0497351	0.0316829	0.957516	-0.163502	0.841955	-0.0671476	0.945306			-2.63385	6.82984e-17
C.osakensis_01041	41.715	NP_001262792.1 Ral interacting protein, isoform B	79.787	XP_006560751.3 ralA-binding protein 1	90.951	XP_024874091.1 ralA-binding protein 1	-0.785216	2.33115e-05	-0.74371	0.00252232	0.108025	0.812318	0.103915	0.817355			-0.196791	0.512694
C.osakensis_01042	24.699	NP_001245670.1 uncharacterized protein Dmel_CG43088			55.76	XP_024880024.1 protein ANTAGONIST OF LIKE HETEROCHROMATIN PROTEIN 1-like	-0.204416	0.611244	0.0647982	0.892139	-0.409853	0.453385	0.338602	0.564661			0.391811	0.376007
C.osakensis_01043	56.744	NP_477468.1 Ercc1	65.169	XP_623717.4 DNA excision repair protein ERCC-1	86.466	XP_024879344.1 DNA excision repair protein ERCC-1	1.00861	3.21147e-06	0.640651	0.0179398	-0.439378	0.0502154	0.108683	0.791685			0.0117454	0.981163
C.osakensis_01044							-3.66874	0.212477	-1.59036	NA	-1.22786	NA	NA	NA			-3.81906	0.173088
C.osakensis_01045					69.072	XP_024883966.1 uncharacterized protein LOC112462434	0.556333	NA	-0.410915	0.819755	-2.60554	0.38462	2.52858	0.417663			1.62761	0.770058
C.osakensis_01046					31.553	XP_024881427.1 uncharacterized protein LOC112460775	1.23349	0.70724	-1.64275	0.426741	2.92296	NA	0.0772726	NA			-2.46012	0.431412
C.osakensis_01047					36.134	XP_024894124.1 uncharacterized protein LOC112468933 isoform X2	-0.308829	NA	-1.10432	NA	1.37719	NA	-1.35234	NA			NA	NA
C.osakensis_01048					30.303	XP_024887047.1 mucin-2-like	3.54972	0.221056	1.59811	0.332826	0.216242	0.960608	0.973263	0.716445			-1.759	0.388419
C.osakensis_01049
C.osakensis_01050					48.315	XP_024893695.1 uncharacterized protein LOC112468644 isoform X2
C.osakensis_01051
C.osakensis_01052					35.652	XP_024868642.1 uncharacterized protein LOC112452591	-4.42236	0.154906	-2.34045	NA	NA	NA	NA	NA			-3.23414	0.162191
C.osakensis_01053			32.558	XP_006561659.1 myb/SANT-like DNA-binding domain-containing protein 3	30.833	XP_024887981.1 uncharacterized protein LOC112464918	-1.44853	0.516134	-3.32893	0.133578	1.01933	NA	-1.17076	NA			0.256706	0.8738
C.osakensis_01054							-3.65044	0.21597	-1.12293	0.456111	NA	NA	4.12265	NA			-0.525013	NA
C.osakensis_01055			29.346	XP_026296577.1 uncharacterized protein LOC100576155 isoform X1	59.409	XP_024884438.1 uncharacterized protein LOC112462731	-1.40735	0.0386288	-2.85362	4.34219e-05	0.733966	0.699623	-0.766204	0.689049			3.39505	0.32967
C.osakensis_01056	43.562	NP_572254.1 uncharacterized protein Dmel_CG4078, isoform A	67.976	XP_026302051.1 regulator of telomere elongation helicase 1 homolog	93.04	XP_024881860.1 regulator of telomere elongation helicase 1 homolog	-0.967793	0.0143725	-1.22302	0.00150649	0.120842	0.89828	0.0989302	0.924235			-0.433376	0.279397
C.osakensis_01057							-0.550876	0.561879	0.278568	0.819086	-0.86537	0.508088	0.928512	0.506575			0.530166	0.602421
C.osakensis_01058			72.966	XP_026295307.1 centrosome-associated protein 350	79.452	XP_024881871.1 centrosome-associated protein 350-like isoform X1	-0.617037	0.0252488	-0.517582	0.167589	0.657877	0.00403254	0.278539	0.552653			0.256827	0.425421
C.osakensis_01059			43.201	XP_016770649.1 uncharacterized protein LOC724201 isoform X1	86.593	XP_024881861.1 uncharacterized protein LOC112461043 isoform X1	-0.393721	0.259733	-0.201952	0.600543	0.0606487	0.925782	0.121962	0.849624			-0.16289	0.616957
C.osakensis_01060	40.625	NP_001137678.2 uncharacterized protein Dmel_CG42372, isoform C			83.077	XP_024881808.1 uncharacterized protein LOC112461023	-0.790504	0.0503968	0.325885	0.556327	-0.306588	0.694054	0.54669	0.417663			-0.177016	0.76588
C.osakensis_01061	70.297	NP_729141.2 logjam, isoform F	74.775	XP_393466.2 transmembrane emp24 domain-containing protein 5	91.379	XP_024881843.1 transmembrane emp24 domain-containing protein 1	0.0345929	0.876685	0.307864	0.239266	-0.100702	0.703579	0.228843	0.316485			1.53205	4.77428e-08
C.osakensis_01062	69.512	NP_729218.1 Acyl-CoA binding protein 2, isoform A	60.241	XP_006564597.1 putative acyl-CoA-binding protein	88.372	XP_024881829.1 acyl-CoA-binding protein homolog isoform X1	-3.03964	6.56946e-50	-0.24186	0.576453	-0.855767	4.27821e-07	1.55109	3.68301e-10			0.756132	0.0456482
C.osakensis_01063					41.353	XP_024880801.1 uncharacterized protein LOC112460384
C.osakensis_01064					30.22	XP_024880801.1 uncharacterized protein LOC112460384
C.osakensis_01065					29.439	XP_024880801.1 uncharacterized protein LOC112460384
C.osakensis_01066					41.353	XP_024880801.1 uncharacterized protein LOC112460384
C.osakensis_01067					37.681	XP_024880801.1 uncharacterized protein LOC112460384
C.osakensis_01068					41.86	XP_024884391.1 uncharacterized protein LOC112462706
C.osakensis_01069					37.681	XP_024880801.1 uncharacterized protein LOC112460384
C.osakensis_01070					44.262	XP_024891522.1 uncharacterized protein LOC112467230
C.osakensis_01071					33.597	XP_024882218.1 uncharacterized protein LOC112461270	-4.86603	0.0213953	-4.83526	0.0138739	-1.22786	NA	NA	NA			-4.55175	0.0452524
C.osakensis_01072					48.325	XP_024883929.1 uncharacterized protein LOC112462417, partial
C.osakensis_01073					56.992	XP_024890294.1 uncharacterized protein LOC112466438
C.osakensis_01074							6.27248	4.00373e-05	7.15263	1.35492e-06	-0.864552	0.262598	0.413258	0.717167			NA	NA
C.osakensis_01075							6.7518	3.59335e-06	4.50366	0.00539485	3.50162	0.00130544	-0.745595	0.536947			-1.54229	0.696311
C.osakensis_01076							2.75708	0.237569	0.777958	0.823521	2.17266	0.442577	-1.30196	0.713358			4.54273	0.000161007
C.osakensis_01077
C.osakensis_01078							1.51101	NA	NA	NA	1.36561	NA	-1.3525	NA			NA	NA
C.osakensis_01079	26.879	NP_733277.1 uncharacterized protein Dmel_CG14516, isoform A	26.033	XP_396261.2 aminopeptidase Ey isoform X2	52.368	XP_024890926.1 aminopeptidase M1-like	-4.0025	0.315408	-0.33654	NA	2.43139	NA	-2.43325	NA			6.16916	5.13377e-05
C.osakensis_01080	33.099	NP_728615.1 puromycin sensitive aminopeptidase, isoform E	33.566	XP_394245.2 puromycin-sensitive aminopeptidase isoform X1	60.135	XP_024890926.1 aminopeptidase M1-like	-5.38124	0.121589	NA	NA	NA	NA	NA	NA			4.59846	0.0225229
C.osakensis_01081	27.123	NP_733277.1 uncharacterized protein Dmel_CG14516, isoform A	24.548	XP_396261.2 aminopeptidase Ey isoform X2	46.868	XP_024874139.1 aminopeptidase N-like isoform X1	-6.56092	0.151233	NA	NA	NA	NA	NA	NA			3.72693	0.0409574
C.osakensis_01082	68.889	NP_726074.2 FK506-binding protein 14, isoform C	81.333	XP_026297173.1 FK506-binding protein 2 isoform X2	96.137	XP_024886583.1 FK506-binding protein 2 isoform X2	-0.539949	0.00328105	0.665596	0.00145828	0.0964544	0.727159	0.222308	0.305917			1.84184	6.33207e-14
C.osakensis_01083	71.886	NP_729405.1 paramyosin, isoform B	92.799	XP_026297201.1 LOW QUALITY PROTEIN: paramyosin, long form	96.914	XP_024886584.1 paramyosin, long form-like	-0.978215	1.2935e-09	-1.8695	3.48569e-19	0.0444836	0.875481	0.348279	0.126906			1.45338	7.60506e-05
C.osakensis_01084	44.986	NP_723014.1 tank, isoform B	80.189	XP_026299267.1 etoposide-induced protein 2.4	96.508	XP_024867524.1 etoposide-induced protein 2.4 homolog	0.0225889	0.929829	0.252557	0.410478	-0.0235759	0.961795	-0.341399	0.303411			-0.144954	0.696311
C.osakensis_01085	38.71	NP_731688.2 MBD-R2			40.698	XP_024892691.1 uncharacterized protein LOC112467956 isoform X2	1.02464	0.573812	0.474718	0.740169	-0.368296	0.896686	1.09572	0.619305			1.43593	0.205851
C.osakensis_01086	43.548	NP_725813.1 GDI interacting protein 3, isoform E	54.952	XP_393087.2 UBX domain-containing protein 6	80.511	XP_024868711.1 UBX domain-containing protein 6	-0.853954	0.0239648	-0.598478	0.248073	0.145807	0.850075	0.258953	0.69738			0.539418	0.259775
C.osakensis_01087	47	NP_572977.1 uncharacterized protein Dmel_CG9521	52.122	XP_394219.3 glucose dehydrogenase [FAD, quinone]	85.093	XP_024883606.1 glucose dehydrogenase [FAD, quinone]-like	-5.31207	8.46374e-06	-3.66582	0.00999368	-0.188631	0.970147	0.0104519	NA			-4.75419	0.00749447
C.osakensis_01088							-0.0934465	0.907501	0.711871	0.236318	-0.42561	0.714561	1.46699	0.0269284			2.99873	1.17974e-10
C.osakensis_01089							-2.03781	NA	-4.20938	0.0848372	NA	NA	NA	NA			2.83503	0.013789
C.osakensis_01090	30.827	NP_609793.2 juvenile hormone acid methyltransferase, isoform A	35.547	NP_001314896.1 juvenile hormone acid O-methyltransferase	65.789	XP_024875297.1 juvenile hormone acid O-methyltransferase-like isoform X1	-2.79591	3.58533e-06	-2.27477	0.209134	0.773174	0.710881	-2.12355	0.283894			-3.53504	0.000643906
C.osakensis_01091					57.534	XP_024882514.1 uncharacterized protein LOC112461487 isoform X2	-6.0077	0.000477607	-7.26274	4.42924e-06	-1.75201	NA	1.28048	NA			-0.943718	0.524127
C.osakensis_01092
C.osakensis_01093
C.osakensis_01094							-1.17132	NA	NA	NA	NA	NA	NA	NA			5.24482	3.42518e-05
C.osakensis_01095							NA	NA	-0.67968	0.879576	NA	NA	1.42859	NA			2.05003	0.28761
C.osakensis_01096					34.711	XP_024886576.1 uncharacterized protein LOC112464038	-12.0879	1.48269e-176	-10.0155	1.01564e-13	-3.00692	0.00452082	2.59394	0.0779782			-9.2532	4.47073e-15
C.osakensis_01097							-1.1724	0.00664024	-0.00255007	0.997371	-0.0930739	0.943173	0.491152	0.594286			-1.19569	0.0062601
C.osakensis_01098	33	NP_001163401.1 uncharacterized protein Dmel_CG42526			57.576	XP_024883030.1 uncharacterized protein LOC112461854	-0.835065	0.000178766	-0.506823	0.094842	-0.0666585	0.918988	0.425988	0.253747			0.249449	0.399864
C.osakensis_01099	71.332	NP_523963.2 henna, isoform A	83.691	XP_623300.2 protein henna isoform X1	94.872	XP_024884217.1 protein henna isoform X1	-2.77039	4.6e-27	-3.11588	0.00642429	-0.152338	0.770963	-1.24991	0.000441743			-3.95411	0.00153282
C.osakensis_01100							2.43639	NA	4.03342	0.27312	-1.03058	0.819745	1.16657	NA			NA	NA
C.osakensis_01101	65.176	NP_609204.2 oligosaccharide transferase gamma subunit	80.511	XP_395605.3 tumor suppressor candidate 3	97.568	XP_024889745.1 tumor suppressor candidate 3 isoform X1	0.435083	0.00173358	0.622204	0.00602705	-0.39419	0.00324229	0.180746	0.370555			1.49735	1.6743e-07
C.osakensis_01102	65.084	NP_652046.1 uncharacterized protein Dmel_CG11899	75.946	XP_396126.2 probable phosphoserine aminotransferase	92.204	XP_024883650.1 probable phosphoserine aminotransferase	-1.29039	3.7413e-24	-0.673413	0.0688668	0.269496	0.158319	-0.401511	0.029766			-2.30466	1.1518e-11
C.osakensis_01103	61.59	NP_996358.2 mitochondrial assembly regulatory factor, isoform B	86.763	XP_016770707.1 transmembrane GTPase Marf isoform X2	96.229	XP_024871553.1 LOW QUALITY PROTEIN: transmembrane GTPase Marf-like	0.0567138	0.697852	0.348156	0.0514563	-0.16462	0.367508	0.203943	0.306849			-0.125766	0.678103
C.osakensis_01104	47.009	NP_569956.1 cytochrome c oxidase assembly factor 8, isoform A	56.944	XP_016770709.1 apoptogenic protein 1, mitochondrial	82.014	XP_024871554.1 apoptogenic protein 1, mitochondrial	0.866744	0.000666362	0.411691	0.271826	-0.262925	0.511723	-0.120415	0.827439			-1.13886	0.000550616
C.osakensis_01105	56.311	NP_572572.1 Lst8	90	XP_393223.1 target of rapamycin complex subunit lst8	97.5	XP_024884617.1 target of rapamycin complex subunit lst8	0.365657	0.031965	0.328383	0.227935	-0.135072	0.627585	-0.000792981	0.9978			0.44309	0.108109
C.osakensis_01106	37.234	NP_724256.2 spire, isoform C	69.703	XP_026296868.1 protein spire isoform X4	90.071	XP_024868168.1 protein spire-like isoform X2	-0.0283573	0.920868	-0.660389	0.0146847	0.343648	0.254478	-0.179608	0.646366			-0.920781	0.0239863
C.osakensis_01107	58.574	NP_647859.1 activated Cdc42 kinase	67.807	XP_396503.5 uncharacterized protein LOC413052	84.405	XP_024878859.1 tyrosine-protein kinase sid-3-like	-0.200208	0.333397	-0.673065	0.0173953	0.392393	0.132373	-0.0236816	0.960293			0.321766	0.350749
C.osakensis_01108	44.374	NP_648446.1 aarF domain containing kinase 5, isoform A	33.784	XP_392396.3 uncharacterized aarF domain-containing protein kinase 1	88.672	XP_024893275.1 uncharacterized aarF domain-containing protein kinase 5-like isoform X2	0.284218	0.373763	-0.521998	0.167224	-0.193999	0.654233	-0.405544	0.315475			0.704796	0.0338339
C.osakensis_01109
C.osakensis_01110							-2.03058	NA	-0.33654	NA	-2.27667	NA	NA	NA			-1.4868	NA
C.osakensis_01111					26.987	XP_024887724.1 uncharacterized protein LOC112464772, partial	-1.04148	0.110892	-1.37522	0.0142564	0.172103	0.902547	0.737339	0.413932			-0.548646	0.365417
C.osakensis_01112							-1.41995	0.00116138	-0.809081	0.130731	0.170318	0.904709	0.456096	0.673782			-0.526707	0.190461
C.osakensis_01113							-2.62319	0.000508393	-1.08888	0.138555	0.513255	0.864023	1.69004	0.200101			-0.947756	0.0878602
C.osakensis_01114					57.273	XP_024883049.1 uncharacterized protein LOC112461873	-2.0886	0.00150612	-1.75296	0.00565762	0.361653	0.858205	0.560287	0.751316			-0.788786	0.119542
C.osakensis_01115					57.143	XP_024876439.1 uncharacterized protein LOC112457536, partial	-2.79637	8.76228e-05	-1.80705	0.00819581	0.418388	0.864775	0.921744	0.598773			-0.950109	0.051769
C.osakensis_01116
C.osakensis_01117	29.557	NP_609990.1 uncharacterized protein Dmel_CG13077, isoform A	43.6	XP_003249671.1 cytochrome b561 domain-containing protein 2	81.712	XP_024876806.1 probable ascorbate-specific transmembrane electron transporter 1	-0.785112	0.614794	-2.48529	0.00199035	1.13841	0.726794	0.476197	0.864849			-6.25674	8.35313e-05
C.osakensis_01118					64.906	XP_024882462.1 uncharacterized protein LOC112461454	2.78658	0.00191625	-0.772086	0.369505	1.61789	0.332056	-0.472569	0.854172			-3.4918	2.76338e-12
C.osakensis_01119	81.169	NP_524163.1 anti-silencing factor 1, isoform A	92.965	XP_624816.1 histone chaperone asf1	98.995	XP_024892770.1 histone chaperone asf1	-0.119847	0.624917	0.0461077	0.882233	-0.125249	0.750779	-0.0226505	0.968369			0.192385	0.545785
C.osakensis_01120			26.769	XP_003251506.2 uncharacterized protein DDB_G0292186	42.492	XP_024892776.1 uncharacterized protein LOC112468017	-3.40507	5.70763e-17	-2.97354	2.33925e-11	0.256332	0.884171	0.0971708	0.959207			2.79591	NA
C.osakensis_01121	29.333	NP_610094.1 nibbler	58.155	XP_391887.4 exonuclease mut-7 homolog isoform X1	87.91	XP_024892768.1 exonuclease mut-7 homolog	-0.298055	0.135903	-0.227031	0.312856	-0.142644	0.612595	0.16586	0.595816			0.734718	0.00515976
C.osakensis_01122			27.451	XP_026298497.1 CAP-Gly domain-containing linker protein 1	71.689	XP_024885104.1 uncharacterized protein LOC112463139 isoform X1	0.788574	0.236592	0.611821	0.437187	-0.446338	0.609478	0.114965	0.933123			1.40306	0.0914204
C.osakensis_01123	44.165	NP_647717.1 uncharacterized protein Dmel_CG9004	50.602	XP_006571844.1 nucleolar MIF4G domain-containing protein 1 homolog	82.699	XP_024883275.1 nucleolar MIF4G domain-containing protein 1 homolog	-0.17096	0.46263	0.0592898	0.900403	-0.254669	0.400918	0.33036	0.384286			0.481615	0.148842
C.osakensis_01124	45.556	NP_732147.1 dihydrofolate reductase, isoform A	72.571	XP_393902.1 dihydrofolate reductase isoform X1	90	XP_024879399.1 dihydrofolate reductase isoform X1	0.0866174	0.818295	-0.81373	0.0574742	0.141335	0.818318	-0.225414	0.704111			0.632349	0.0709303
C.osakensis_01125	53.144	NP_610267.2 pawn, isoform B	69.802	XP_391954.4 uncharacterized protein LOC408405 isoform X1	95.29	XP_024879421.1 uncharacterized protein LOC112459519	1.47891	0.0327705	0.795266	0.264274	-0.579078	0.450689	0.0462459	0.975618			1.98429	0.00252025
C.osakensis_01126	48.035	NP_001036706.2 uncharacterized protein Dmel_CG42327	82.258	XP_016771368.2 uncharacterized protein LOC409714 isoform X1	77.444	XP_024879375.1 mucin-17	1.59843	1.17046e-16	0.913893	1.91521e-05	0.266312	0.132021	-0.452212	0.00697361			3.28156	1e-28
C.osakensis_01127	56.82	NP_730938.1 sodium potassium chloride cotransporter, isoform B	80.976	XP_016771426.1 bumetanide-sensitive sodium-(potassium)-chloride cotransporter	93.597	XP_024879378.1 bumetanide-sensitive sodium-(potassium)-chloride cotransporter	4.06541	7.904e-25	2.66172	7.38804e-14	0.424276	0.00182474	-0.997947	7.57252e-08			-0.876782	0.197876
C.osakensis_01128					75.194	XP_024877804.1 putative nuclease HARBI1	3.77222	5.552e-25	2.57219	6.61748e-12	0.253693	0.319644	-0.729267	0.0121874			-1.60875	0.0379909
C.osakensis_01129	69.444	NP_524377.1 bicoid interacting protein 1, isoform A	96.104	XP_006572119.2 histone deacetylase complex subunit SAP18	97.419	XP_024879392.1 histone deacetylase complex subunit SAP18	0.141404	0.609822	0.12496	0.69999	-0.271521	0.379812	-0.0444801	0.932586			0.299991	0.345419
C.osakensis_01130	54.07	NP_001097726.1 forkhead box P, isoform D	86.551	XP_026300322.1 foxP protein isoform X8	97.033	XP_024879455.1 forkhead box protein P1-like isoform X20	1.2907	5.01503e-05	0.359838	0.483319	0.61202	6.37334e-05	-0.747347	0.000235187			1.05555	0.00198541
C.osakensis_01131	48.333	NP_573023.2 scamp, isoform A	84.181	XP_393921.4 secretory carrier-associated membrane protein 5B	94.633	XP_024879387.1 secretory carrier-associated membrane protein 5B	1.10978	2.05138e-12	0.53051	0.00723993	-0.00805269	0.978366	-0.0995128	0.740827			1.88161	6.64922e-18
C.osakensis_01132							-1.62002	0.5122	-4.71796	0.0207572	2.27237	NA	-2.26731	NA			0.138864	0.964523
C.osakensis_01133	33.217	NP_727781.1 defective proboscis extension response 8, isoform A	83.526	XP_026300520.1 uncharacterized protein LOC725354 isoform X1	96.232	XP_024879428.1 zwei Ig domain protein zig-8-like	0.31086	0.83697	0.582822	0.670478	-0.453388	0.867473	0.834581	0.695561			-0.162245	0.826924
C.osakensis_01134	38.528	NP_001097818.1 uncharacterized protein Dmel_CG31269	39.648	XP_026297199.1 chymotrypsin-1	45.417	XP_024872406.1 chymotrypsin-1-like	NA	NA	-3.58754	0.229581	NA	NA	NA	NA			-2.54359	0.596037
C.osakensis_01135	29.904	NP_569859.1 uncharacterized protein Dmel_CG13360	47.88	XP_623685.1 uncharacterized protein LOC408421	80.542	XP_024879411.1 uncharacterized protein LOC112459515	3.16733	3.92e-26	2.10643	1.23196e-20	-0.162246	0.842206	-1.0863	2.90091e-05			-7.42694	8.17225e-75
C.osakensis_01136	42.244	NP_001262953.1 furin 1, isoform H	71.582	XP_006560472.1 neuroendocrine convertase 1 isoform X1	87.253	XP_024879429.1 neuroendocrine convertase 1-like isoform X1	-1.94384	0.391787	-6.88966	9.43633e-21	2.77097	0.560861	-3.21104	0.482057			2.53507	0.0714699
C.osakensis_01137	32.486	NP_648148.2 ankyrin 2, isoform M	83.243	XP_006560482.1 ankyrin repeat and death domain-containing protein 1A isoform X1	94.065	XP_024879457.1 ankyrin repeat and death domain-containing protein 1A-like isoform X1	-6.79672	3.94427e-06	-7.49517	4.04489e-08	NA	NA	NA	NA			-9.90663	7.36958e-15
C.osakensis_01138	62.338	NP_524115.1 proteasome beta6 subunit	82.222	XP_395163.2 proteasome subunit beta type-1	95.339	XP_024879393.1 proteasome subunit beta type-1	-0.17503	0.599987	0.491336	0.0328343	-0.266241	0.102804	-0.0442816	0.897075			0.565947	0.0734259
C.osakensis_01139	39.139	NP_647880.1 uncharacterized protein Dmel_CG1309	66.972	XP_026297547.1 protein ABHD16A	88.95	XP_024882046.1 protein ABHD16A isoform X1	0.890701	2.54223e-12	0.715962	0.000153092	-0.190803	0.27898	0.142512	0.543334			1.49707	1.21214e-07
C.osakensis_01140					29.482	XP_024868885.1 uncharacterized protein LOC112452747	0.443884	0.217896	0.398903	0.259809	-0.362659	0.270017	0.178335	0.727087			0.199112	0.725181
C.osakensis_01141			53.481	XP_006561098.2 uncharacterized protein LOC102655306	84.454	XP_024882069.1 TNF receptor-associated factor 6-A-like	-0.815792	0.223849	1.6724	0.0014038	-0.516522	0.545413	0.890937	0.16287			2.60178	1.16624e-08
C.osakensis_01142	65.517	NP_523990.1 dihydropteridine reductase, isoform A	79.325	XP_392684.3 dihydropteridine reductase	94.937	XP_024882064.1 dihydropteridine reductase	-0.888861	1.82468e-12	0.0753232	0.788652	0.0681854	0.803596	0.123728	0.623416			-0.161709	0.58889
C.osakensis_01143	60.324	NP_726415.1 Glycerol-3-phosphate acyltransferase 4, isoform B	79.92	XP_006561095.1 glycerol-3-phosphate acyltransferase 3 isoform X3	89.463	XP_024882014.1 glycerol-3-phosphate acyltransferase 3-like isoform X2	1.09021	6.4406e-08	1.14608	1.21234e-07	0.233771	0.212733	-0.0871919	0.799182			-1.18308	1.00191e-07
C.osakensis_01144	33.333	NP_723378.2 COP9 signalosome subunit 8	67.391	XP_391971.1 COP9 signalosome complex subunit 8	92.67	XP_024881992.1 COP9 signalosome complex subunit 8	-0.44207	0.0961292	-0.259238	0.402038	0.00853803	0.987538	-0.232397	0.617534			0.59261	0.0861633
C.osakensis_01145	70.123	NP_477119.1 hormone receptor-like in 38, isoform B	80.602	XP_026300438.1 probable nuclear hormone receptor HR38	96.467	XP_024881987.1 nuclear receptor subfamily 4 group A member 2 isoform X2	-2.14883	0.00661481	-1.92466	0.024178	0.786048	0.784315	0.233109	0.933123			-1.58611	0.0237719
C.osakensis_01146	64.498	NP_477496.1 female sterile (2) ketel, isoform A	87.225	XP_006560452.1 importin subunit beta-1 isoform X1	90.502	XP_024882019.1 importin subunit beta-1 isoform X5	-0.371126	0.0287724	-0.182823	0.549035	0.28671	0.245603	0.133827	0.697626			-0.220626	0.527572
C.osakensis_01147	44.238	NP_572988.1 pudgy, isoform A	55.556	XP_016771255.1 4-coumarate--CoA ligase 1 isoform X1	82.877	XP_024882026.1 4-coumarate--CoA ligase 1-like	-1.32134	2.90205e-13	-1.1336	3.98074e-05	-0.0730176	0.845123	-0.713289	0.00919863			-5.17878	1.12986e-53
C.osakensis_01148	71.429	NP_611949.1 uncharacterized protein Dmel_CG13594, isoform A	90.449	XP_026300638.1 uncharacterized protein LOC100578957	98.315	XP_024882030.1 uncharacterized protein LOC112461135	3.45918	4.35477e-18	0.87827	0.242926	0.315404	0.480021	-2.17198	4.0714e-08			-2.74921	7.35448e-07
C.osakensis_01149	55.762	NP_609500.1 Palmitoyl-protein thioesterase 2	81.25	XP_391973.3 lysosomal thioesterase PPT2 homolog isoform X1	91.065	XP_024882034.1 lysosomal thioesterase PPT2 homolog	-0.178317	0.623972	0.124531	0.762239	-0.414172	0.298756	-0.0972395	0.889892			0.375691	0.447168
C.osakensis_01150	54.211	NP_572262.1 uncharacterized protein Dmel_CG3108	67.513	XP_006560438.1 carboxypeptidase B	84.257	XP_024867112.1 carboxypeptidase B-like isoform X2	-7.03842	4.59269e-76	-5.76581	7.58603e-69	-0.656908	0.580388	1.34792	0.0953915			-8.17233	3.69305e-44
C.osakensis_01151
C.osakensis_01152							2.09859	0.528187	-1.35546	0.542233	-0.129381	0.978063	-0.297248	NA			2.5826	0.0771858
C.osakensis_01153							-5.03995	0.171396	NA	NA	NA	NA	NA	NA			NA	NA
C.osakensis_01154	42.456	NP_611465.2 uncharacterized protein Dmel_CG10444	56.014	XP_006560437.1 putative sodium-dependent multivitamin transporter isoform X1	87.931	XP_024867106.1 putative sodium-dependent multivitamin transporter	-2.97097	0.0110372	-2.36312	0.00752886	-1.98908	0.412663	1.36541	0.659393			-5.61529	3.16444e-08
C.osakensis_01155							0.412195	0.902573	1.10995	NA	-0.413708	NA	-0.60849	NA			0.392854	0.926589
C.osakensis_01156	79.75	NP_995685.3 Ca2+-channel-protein-beta-subunit, isoform P	84.058	XP_026300372.1 voltage-dependent L-type calcium channel subunit beta-2 isoform X8	94.955	XP_024867128.1 voltage-dependent L-type calcium channel subunit beta-1-like isoform X6	-0.993427	0.0210502	-1.95593	1.47758e-07	0.174758	0.836106	-0.722176	0.198647			-1.96973	1.49148e-06
C.osakensis_01157	79.125	NP_572930.3 ajuba LIM protein, isoform B	80.247	XP_391978.2 LIM domain-containing protein jub	95.238	XP_024888192.1 LIM domain-containing protein jub	0.249177	0.345237	0.444151	0.147858	-0.0349849	0.941631	0.046662	0.925667			0.597645	0.0307902
C.osakensis_01158	54.717	NP_001246496.1 SIFamide	68.493	XP_006560385.1 SIFamide-related peptide	94.521	XP_024888202.1 SIFamide-related peptide	-3.7914	0.0654757	-4.79309	0.0199291	0.611186	NA	-0.593133	NA			-8.57614	6.01606e-10
C.osakensis_01159	44.737	NP_524699.1 ecdysis triggering hormone	53.425	NP_001136079.1 ecdysis triggering hormone preproprotein	85	XP_024888206.1 uncharacterized protein LOC112465066	2.12181	0.423481	1.98445	0.379705	1.74556	0.645869	0.532606	0.890218			-2.14495	0.538914
C.osakensis_01160	46.9	NP_523857.1 Distal-less, isoform A	96.286	XP_006560367.1 distal-less isoform X5	98.76	XP_024873355.1 homeotic protein distal-less-like	-1.11907	0.0579299	-2.71634	8.97503e-05	-0.424668	0.731672	-0.831823	0.605992			-4.35982	1.0155e-13
C.osakensis_01161	60.667	NP_524207.1 cyclin H	89.728	XP_393939.3 cyclin-H	96.667	XP_024875686.1 cyclin-H	0.515462	0.0333387	0.130295	0.759574	-0.0783406	0.879554	-0.284246	0.549934			-0.919178	0.00624061
C.osakensis_01162	42.672	NP_523440.1 mitochondrial ribosomal protein L10	49.378	XP_016771299.2 partitioning defective 3 homolog	80.321	XP_024875696.1 partitioning defective 3 homolog	0.171272	0.449251	0.0988643	0.712418	-0.0645631	0.845543	0.110476	0.721595			0.034036	0.941813
C.osakensis_01163							3.27161	0.402879	NA	NA	3.14413	NA	-3.12063	NA			NA	NA
C.osakensis_01164							-2.04501	NA	0.725509	NA	-2.2792	NA	1.42859	NA			3.47163	0.0257428
C.osakensis_01165	31.665	NP_996141.2 structural maintenance of chromosomes 5, isoform E	59.06	XP_001120037.2 structural maintenance of chromosomes protein 5	80.957	XP_024874151.1 structural maintenance of chromosomes protein 5	-0.503747	0.0333015	-0.730295	0.0307542	-0.0719082	0.867811	0.449201	0.183547			0.956441	0.0139997
C.osakensis_01166	70.918	NP_608751.2 alpha/beta hydrolase2, isoform A	86.25	XP_006562815.1 abhydrolase domain-containing protein 2	96.25	XP_024874153.1 abhydrolase domain-containing protein 2 isoform X1	-1.67666	1.84722e-23	0.417124	0.171373	0.0180041	0.966823	0.456502	0.0551216			0.747972	0.016543
C.osakensis_01167	44.72	NP_996119.1 adenosine deaminase-related growth factor A, isoform B	51.172	XP_006562812.1 adenosine deaminase 2	75.644	XP_024891786.1 adenosine deaminase 2-like	-9.29215	1.1686e-13	-10.3988	1.76109e-16	-2.18735	NA	-0.593133	NA			-7.13198	1.67997e-06
C.osakensis_01168							-0.197234	0.382922	-0.300386	0.28581	-0.0652498	0.861316	0.281575	0.386413			0.0810976	0.802738
C.osakensis_01169							NA	NA	NA	NA	NA	NA	NA	NA			NA	NA
C.osakensis_01170	89.529	NP_536793.1 orange	99.476	XP_397320.1 AP-3 complex subunit sigma-2 isoform X1	99.476	XP_024888340.1 AP-3 complex subunit sigma-2	-0.0768804	0.811168	0.225451	0.46892	-0.157084	0.66008	0.047604	0.923369			1.47672	1.55035e-10
C.osakensis_01171	25.574	NP_649969.1 uncharacterized protein Dmel_CG3909	71.492	XP_395272.4 WD repeat, SAM and U-box domain-containing protein 1 isoform X1	97.225	XP_024888335.1 WD repeat, SAM and U-box domain-containing protein 1-like isoform X4	1.01383	2.51257e-18	0.161277	0.518063	-0.0653164	0.797687	0.0268567	0.933893			-1.58775	1.41047e-16
C.osakensis_01172	57.143	NP_001097599.1 uncharacterized protein Dmel_CG32121	75.942	XP_623422.1 protein abrupt	93.75	XP_024888324.1 protein abrupt-like	-0.769258	0.000545139	-0.579552	0.0521576	-0.121116	0.794732	0.235048	0.581849			0.035128	0.921537
C.osakensis_01173	25.294	NP_722674.1 star, isoform A	56.051	XP_016773390.2 uncharacterized protein LOC100578708 isoform X2	87.349	XP_024888349.1 uncharacterized protein LOC112465158	1.06044	0.000347062	0.0798166	0.861674	0.113374	0.75988	-0.512668	0.108419			-1.20651	0.00125441
C.osakensis_01174			55.699	XP_397545.2 uncharacterized protein LOC409096	81.734	XP_024888342.1 uncharacterized protein LOC112465155 isoform X1	-7.34853	5.39319e-39	-6.63497	3.45987e-40	1.72114	0.620911	0.715097	0.813936			-11.0575	4.67322e-72
C.osakensis_01175	46.145	NP_524431.2 ebony	70.186	XP_026301707.1 uncharacterized protein LOC409109	88.331	XP_024888797.1 uncharacterized protein LOC112465465, partial	1.87279	3.70239e-12	2.65284	1.99532e-11	0.162593	0.653202	-1.36927	2.22195e-07			-5.01216	4.16172e-41
C.osakensis_01176			84.091	XP_001120151.1 protein FAM45A	98.58	XP_024870374.1 putative protein FAM45B	0.191801	0.351221	-0.0398593	0.892561	0.00242919	0.995136	0.146298	0.657375			0.915399	4.19722e-05
C.osakensis_01177	60.47	NP_730838.3 eukaryotic translation initiation factor 3 subunit a, isoform D	80.498	XP_397439.4 eukaryotic translation initiation factor 3 subunit A	93.596	XP_024870344.1 eukaryotic translation initiation factor 3 subunit A isoform X1	-0.980327	4.88413e-11	-0.763507	5.52633e-05	0.0450825	0.895707	0.308724	0.142918			0.516619	0.0146332
C.osakensis_01178	31.586	NP_001245410.1 uncharacterized protein Dmel_CG31998, isoform B	79.224	XP_006570133.1 uncharacterized protein LOC726972	96.391	XP_024870365.1 uncharacterized protein LOC112453695	2.29821	4.06068e-36	1.48779	8.10669e-08	0.430459	0.00892985	-0.811735	0.000118515			0.446057	0.116188
C.osakensis_01179	29.767	NP_572501.1 uncharacterized protein Dmel_CG2004, isoform A	46.353	XP_006569681.2 uncharacterized protein LOC552039, partial	77.283	XP_024870366.1 uncharacterized protein LOC112453697	-1.69991	4.66179e-06	-1.09582	0.100426	-0.406401	0.668523	0.0898097	0.952668			-2.04891	0.00753081
C.osakensis_01180	35.915	NP_572501.1 uncharacterized protein Dmel_CG2004, isoform A	49.524	XP_006569681.2 uncharacterized protein LOC552039, partial	64.871	XP_024870366.1 uncharacterized protein LOC112453697	0.693746	0.0301	0.0715621	0.853237	-0.108371	0.659778	-0.146785	0.659393			-0.0639848	0.883211
C.osakensis_01181	28.241	NP_648285.1 uncharacterized protein Dmel_CG4911, isoform A	60.966	XP_006569683.1 F-box only protein 33	89.474	XP_024870381.1 F-box only protein 33	-0.554916	0.2737	-0.279789	0.578648	0.633497	0.0442279	-0.0687021	0.892168			0.908892	0.130595
C.osakensis_01182	67.879	NP_001261684.1 simjang, isoform D	82.71	XP_016767864.1 transcriptional repressor p66-beta isoform X2	95.098	XP_024870362.1 transcriptional repressor p66-beta isoform X7	-0.46789	0.0222516	-0.382022	0.246148	0.209808	0.434309	0.161981	0.673799			0.29165	0.336532
C.osakensis_01183	58.503	NP_650428.1 Mau2 sister chromatid cohesion factor	93.098	XP_006569495.1 MAU2 chromatid cohesion factor homolog	96.801	XP_024870379.1 MAU2 chromatid cohesion factor homolog	0.752617	1.31308e-06	0.540026	0.00848019	-0.0977318	0.702305	-0.0173663	0.967262			1.12464	5.83408e-08
C.osakensis_01184			29.642	XP_016771971.1 uncharacterized protein LOC107965557 isoform X2	81.056	XP_024870375.1 uncharacterized protein LOC112453704 isoform X1	-6.1488	2.62718e-49	-2.96492	3.42889e-11	-0.437013	0.80455	0.467601	0.790905			-1.47744	0.0334112
C.osakensis_01185			88.095	XP_006567844.1 PRKC apoptosis WT1 regulator protein isoform X8	92.517	XP_024883893.1 PRKC apoptosis WT1 regulator protein-like isoform X4	0.670352	2.43739e-05	0.333432	0.148667	-0.0158227	0.964316	0.0769019	0.829231			1.13007	0.000527138
C.osakensis_01186	33.906	NP_001104353.1 uncharacterized protein Dmel_CG40191, isoform D	50.839	XP_623650.3 protein CNPPD1	89.048	XP_024888394.1 protein CNPPD1	0.0346622	0.854529	-0.0057855	0.986532	-0.226099	0.302355	0.363833	0.167856			0.521712	0.0639978
C.osakensis_01187	53.169	NP_648241.1 negative elongation factor E	84.982	XP_394669.2 negative elongation factor E	94.891	XP_024876487.1 negative elongation factor E	-0.485512	0.0788252	-0.75729	0.0216912	-0.0458239	0.936612	-0.0617394	0.916814			0.707617	0.0155226
C.osakensis_01188	70.661	NP_523945.2 Ets at 65A, isoform B	98.16	XP_006569497.1 DNA-binding protein D-ETS-3 isoform X1	100	XP_024891341.1 transcriptional regulator ERG homolog	-1.65178	0.0667291	-3.12187	0.00120972	-0.106769	0.966063	-0.849841	0.733389			-2.88881	5.64366e-07
C.osakensis_01189	49.194	NP_648235.1 sepia	69.136	XP_624501.1 pyrimidodiazepine synthase	86.122	XP_024869981.1 pyrimidodiazepine synthase-like	-1.14214	0.00120036	0.322258	0.154431	-0.281128	0.22385	0.214559	0.435217			-1.46406	1.64454e-07
C.osakensis_01190	75.558	NP_650432.1 uncharacterized protein Dmel_CG12241	92.947	XP_395011.2 small G protein signaling modulator 3 homolog	98.866	XP_024872437.1 small G protein signaling modulator 3 homolog	0.724857	3.52321e-07	0.233696	0.348194	-0.081586	0.758992	-0.127508	0.684279			0.450064	0.0290676
C.osakensis_01191	82.877	NP_511049.1 myosin light chain cytoplasmic, isoform A	99.32	XP_006557870.1 myosin-2 essential light chain isoform X2	100	XP_024870448.1 myosin-2 essential light chain isoform X2	0.620686	0.00326802	0.546135	0.0235197	-0.210226	0.264463	-0.285291	0.149963			0.721307	0.0418927
C.osakensis_01192	37.143	NP_725103.1 ornithine decarboxylase antizyme, isoform A	93.007	XP_026300353.1 ornithine decarboxylase antizyme 1, partial	100	XP_024870460.1 ornithine decarboxylase antizyme 1, partial	0.997363	3.3525e-19	0.292056	0.151804	0.0415019	0.867473	-0.352986	0.0300102			1.88792	7.72728e-13
C.osakensis_01193	61.371	NP_609978.4 Hig-anchoring scaffold protein, isoform A	72.53	XP_006564112.2 uncharacterized protein LOC410467	93.704	XP_024870461.1 uncharacterized protein LOC112453772	-0.692855	0.0161943	-2.42369	1.2554e-13	0.843354	0.111648	-1.01075	0.0374425			-3.40833	9.0265e-24
C.osakensis_01194					53.298	XP_024870470.1 uncharacterized protein LOC112453776 isoform X1	-8.16162	3.75242e-08	-6.03745	0.000394766	NA	NA	NA	NA			NA	NA
C.osakensis_01195	35.945	NP_572437.2 uncharacterized protein Dmel_CG2256	67.568	XP_003250394.3 EF-hand calcium-binding domain-containing protein 1	98.883	XP_024887071.1 EF-hand calcium-binding domain-containing protein 1-like, partial	4.8705	0.0158931	NA	NA	4.72208	0.0430091	-4.70865	0.0522669			0.42349	NA
C.osakensis_01196	49.02	NP_476923.1 deadpan	69.313	XP_001120814.2 protein hairy	95.248	XP_024870467.1 protein hairy-like isoform X1	-6.68738	1.92048e-06	-6.76728	5.15523e-06	0.611186	NA	-0.593133	NA			-4.38598	0.0621612
C.osakensis_01197
C.osakensis_01198							1.05599	0.527957	-1.82057	0.429764	2.6133	0.323133	-2.57527	0.359255			2.09554	0.00239207
C.osakensis_01199	71.174	NP_610377.1 pou domain motif 3, isoform A	90.043	XP_026300591.1 POU domain, class 6, transcription factor 1 isoform X4	98.81	XP_024870464.1 POU domain, class 6, transcription factor 2 isoform X2	-1.35055	0.0051818	-1.64156	0.000524212	-0.180022	0.900284	0.477498	0.67533			1.74861	1.23493e-11
C.osakensis_01200	74.747	NP_001260806.1 mangetout, isoform G	76.064	XP_006562800.1 metabotropic glutamate receptor B isoform X4	93.327	XP_024870489.1 metabotropic glutamate receptor 2-like isoform X2	3.65692	3.37561e-20	2.97197	4.20358e-10	1.32571	4.47625e-05	-0.933513	0.00822107			1.74918	0.00152451
C.osakensis_01201	37.523	NP_611332.1 phosphatidylinositol glycan anchor biosynthesis class O	68.302	XP_393350.4 GPI ethanolamine phosphate transferase 3 isoform X1	94.618	XP_024870490.1 GPI ethanolamine phosphate transferase 3	-0.148477	0.561879	-0.320483	0.177794	0.109711	0.751947	-0.00244214	0.996594			0.506464	0.0196274
C.osakensis_01202							0.309881	0.919288	-8.28912	4.12557e-20	9.12338	NA	-7.44904	NA			-2.56711	0.0849104
C.osakensis_01203					76.573	XP_024870459.1 uncharacterized protein LOC112453770	-0.649401	0.634193	-0.818322	0.486041	0.521377	0.858205	-0.17227	0.95864			-1.90208	0.00778262
C.osakensis_01204	95.662	NP_788547.1 eukaryotic translation release factor 1, isoform G	98.856	XP_026297421.1 eukaryotic peptide chain release factor subunit 1 isoform X1	100	XP_024870453.1 eukaryotic peptide chain release factor subunit 1 isoform X1	-0.115784	0.599987	-0.107318	0.691275	0.123182	0.645869	0.137281	0.695045			1.09093	2.83731e-06
C.osakensis_01205	86.592	NP_001163640.2 couch potato, isoform V	98.113	XP_006568353.1 protein couch potato isoform X7	99.537	XP_024873550.1 RNA-binding protein with multiple splicing 2	2.67065	5.30355e-05	1.66289	0.00455117	0.754138	0.0421348	-0.716843	0.062366			1.14871	0.153477
C.osakensis_01206	51.178	NP_001097396.3 Rad, Gem/Kir family member 3, isoform G	83.257	XP_026297445.1 GTP-binding protein RAD-like	97.222	XP_024873529.1 GTP-binding protein RAD isoform X2	-3.90877	1.61652e-40	-0.6619	0.173631	1.25805	0.139175	0.388565	0.693128			-1.97004	1.56279e-10
C.osakensis_01207	56.831	NP_610483.1 uncharacterized protein Dmel_CG8800	78.571	XP_006568337.1 dynein light chain 1, axonemal	90.338	XP_024873530.1 dynein light chain 1, axonemal-like	-2.18593	0.0632	-1.40415	0.631233	0.208522	0.960111	-1.18365	NA			-7.60047	1.02337e-08
C.osakensis_01208	29.703	NP_648770.1 uncharacterized protein Dmel_CG7841, isoform A	96.226	XP_003251385.1 MAPK regulated corepressor interacting protein 2	97.17	XP_024873546.1 MAPK regulated corepressor interacting protein 2-like isoform X2	0.294397	0.221694	0.200614	0.497243	0.00508459	0.992058	0.0429819	0.933893			-0.0865519	0.823459
C.osakensis_01209	71.242	NP_001284788.1 NMDA receptor 2, isoform G	85.592	XP_016768562.1 glutamate receptor ionotropic, NMDA 2B isoform X5	95.366	XP_024873537.1 glutamate receptor ionotropic, NMDA 2B isoform X5	-3.75109	0.000424089	-5.43955	1.44791e-07	-0.81202	0.823261	-0.385879	NA			-4.0042	1.00329e-09
C.osakensis_01210	60.963	NP_733146.2 uncharacterized protein Dmel_CG6154, isoform C	92.217	XP_393772.4 dipeptidase 1	98.353	XP_024873541.1 dipeptidase 1-like	-3.67148	3.70923e-05	-3.13584	4.34219e-05	-1.91398	0.295352	0.972375	0.741323			1.23901	1.73439e-05
C.osakensis_01211					57.426	XP_024869304.1 uncharacterized protein LOC112453009 isoform X1	-9.66255	NA	-11.1557	8.92644e-06	-0.808453	NA	-0.107451	NA			-2.74483	0.134212
C.osakensis_01212			68.499	XP_003249112.3 uncharacterized protein LOC100578600	89.845	XP_024873519.1 uncharacterized protein LOC112455675	-0.207972	0.318335	-0.258283	0.330218	0.172993	0.566891	-0.32982	0.205733			1.20974	1.82637e-09
C.osakensis_01213	23.611	NP_996438.1 uncharacterized protein Dmel_CG5541, isoform A	74.952	XP_026302026.1 uncharacterized protein LOC100578621 isoform X1	93.592	XP_024873527.1 uncharacterized protein LOC112455677	0.231141	0.458176	0.319363	0.352779	0.0854763	0.858727	0.0630721	0.912878			2.4848	1.73061e-19
C.osakensis_01214	32.979	NP_650425.1 uncharacterized protein Dmel_CG6752, isoform A	83.992	XP_394248.2 RING finger and SPRY domain-containing protein 1	96.067	XP_024873524.1 RING finger and SPRY domain-containing protein 1-like	0.343442	0.0513228	-0.0763547	0.772834	-0.107529	0.751947	0.0169777	0.971522			1.11968	1.2987e-05
C.osakensis_01215			49.836	XP_006557444.1 serine/threonine-protein phosphatase 4 regulatory subunit 1 isoform X4	83.333	XP_024893755.1 serine/threonine-protein phosphatase 4 regulatory subunit 1-like	-1.16385	1.15545e-10	-1.39239	2.39125e-12	0.22304	0.393495	-0.034993	0.939523			1.10224	0.0389936
C.osakensis_01216	54.348	NP_524742.1 mitochondrial ribosomal protein L12	54.545	XP_393417.3 39S ribosomal protein L12, mitochondrial			0.440409	0.00488906	0.64684	0.0272752	-0.271084	0.113699	0.267285	0.206464			0.111756	0.787043
C.osakensis_01217	42.46	NP_728413.1 uncharacterized protein Dmel_CG1486, isoform B	84.309	XP_393418.3 putative pyridoxal-dependent decarboxylase domain-containing protein 2 isoform X1	93.711	XP_024893756.1 pyridoxal-dependent decarboxylase domain-containing protein 1	0.156014	0.287592	-0.187769	0.459445	-0.0179897	0.954804	0.0113478	0.980267			1.15436	3.3171e-05
C.osakensis_01218
C.osakensis_01219	23.939	NP_647710.1 yellow-g2	23.301	XP_006565008.1 protein yellow	85.068	XP_024889766.1 uncharacterized protein LOC112466108 isoform X2	0.274561	0.927595	-1.13029	0.426726	-0.161847	0.964316	1.62106	0.334163			1.50297	0.785249
C.osakensis_01220	60.526	NP_647710.1 yellow-g2	65.499	XP_006559006.1 protein yellow	26.087	XP_024887371.1 protein yellow-like	NA	NA	-12.2248	0.00580995	NA	NA	NA	NA			0.122114	0.964017
C.osakensis_01221	47.139	NP_524344.1 yellow-e	66.425	XP_006559008.1 protein yellow	33.676	XP_024893809.1 protein yellow-like	-1.17132	NA	-0.33654	NA	NA	NA	NA	NA			-3.92913	0.00923187
C.osakensis_01222	38.155	NP_611788.1 yellow-d2	63.702	XP_006558991.2 yellow-e3 isoform X1	35.013	XP_024879496.1 protein yellow-like isoform X2	-1.20736	0.00108977	-2.79255	3.43166e-10	-2.14455	4.8566e-11	-1.10018	0.121765			-5.53476	2e-28
C.osakensis_01223	41.814	NP_651912.3 yellow-h	62.085	XP_006558992.2 yellow-h isoform X1	84.628	XP_024879494.1 protein yellow-like isoform X1	-5.23213	5.47913e-05	-3.6417	0.103954	1.91442	NA	-0.864524	NA			-9.40313	4.95205e-13
C.osakensis_01224	52.381	NP_650536.1 uncharacterized protein Dmel_CG10311, isoform A	71.257	XP_006559014.1 uncharacterized protein LOC724286	96.407	XP_024879499.1 uncharacterized protein LOC112459558	1.75478	2.05047e-36	0.946714	5.59734e-05	0.167652	0.434901	-1.18734	1.50272e-13			-0.319071	0.359961
C.osakensis_01225	82.494	NP_523968.1 Actin-related protein 3, isoform A	96.643	XP_393599.2 actin-related protein 3	99.52	XP_024879480.1 actin-related protein 3	0.00985071	0.961349	0.109776	0.710895	-0.197687	0.26873	-0.0357712	0.933123			1.1477	0.00114708
C.osakensis_01226	48.101	NP_648328.1 uncharacterized protein Dmel_CG3408, isoform A	49.387	XP_006568634.1 leucine-rich repeat-containing protein 59 isoform X2	87.539	XP_024879481.1 leucine-rich repeat-containing protein 59	-0.155849	0.486048	0.0133442	0.965804	-0.0748798	0.822744	0.13633	0.71225			2.50647	2e-28
C.osakensis_01227	70.297	NP_609997.1 nuclear factor Y-box B, isoform A	86.818	XP_394667.3 nuclear transcription factor Y subunit B-1 isoform X1	95.392	XP_024879487.1 nuclear transcription factor Y subunit B-4	0.15041	0.517743	0.187429	0.504484	-0.109555	0.727561	-0.00159024	0.996944			0.429714	0.255645
C.osakensis_01228	72.3	NP_572402.1 NELF-B	91.297	XP_026297486.1 negative elongation factor B	90.64	XP_024879491.1 negative elongation factor B	0.437734	0.00588095	0.476016	0.0463844	-0.21469	0.362397	0.079523	0.835739			0.549434	0.0147752
C.osakensis_01229	34.841	NP_608654.1 uncharacterized protein Dmel_CG15385, isoform A	74.615	XP_392767.4 2-phosphoxylose phosphatase 1	94.595	XP_024879509.1 2-phosphoxylose phosphatase 1	-4.68524	2.40037e-06	-4.16048	7.14337e-07	0.653862	NA	0.991923	NA			-6.65544	1.14704e-23
C.osakensis_01230	45.455	NP_996440.2 uncharacterized protein Dmel_CG9220, isoform C	76.614	XP_396991.5 chondroitin sulfate synthase 1	93.75	XP_024879483.1 chondroitin sulfate synthase 1	-0.159679	0.665678	-1.26177	0.000401676	-0.416748	0.508088	-0.52094	0.348234			-1.08328	2.83031e-05
C.osakensis_01231	58.156	NP_651892.1 uncharacterized protein Dmel_CG2150	73.958	XP_393452.4 loricrin, partial	80.513	XP_024879497.1 glycine-rich cell wall structural protein 1.0	1.4606	0.654496	-1.46313	0.576722	0.435491	0.936612	-1.46696	NA			-3.39499	0.369122
C.osakensis_01232							-0.733769	0.065381	0.404388	0.266674	-0.153768	0.768145	0.149591	0.77557			0.71742	0.0987911
C.osakensis_01233	48.837	NP_649090.1 NAD(P)HX dehydratase	78.025	XP_006568103.1 ATP-dependent (S)-NAD(P)H-hydrate dehydratase	95.268	XP_024878927.1 ATP-dependent (S)-NAD(P)H-hydrate dehydratase-like	-0.558152	0.0125541	-0.200505	0.498422	-0.186544	0.606284	0.0143381	0.982057			-0.888897	0.000352716
C.osakensis_01234	44.258	NP_729108.2 uncharacterized protein Dmel_CG32409	64.327	XP_394666.3 ribosome biogenesis regulatory protein homolog	85.423	XP_024887842.1 ribosome biogenesis regulatory protein homolog	-0.54826	0.00274466	-0.147026	0.598872	-0.287431	0.286116	0.46477	0.0546435			-0.0534464	0.917722
C.osakensis_01235	47.2	NP_001097099.1 uncharacterized protein Dmel_CG31638, isoform B	71.739	XP_396257.3 coiled-coil domain-containing protein 102A	92.419	XP_024894016.1 coiled-coil domain-containing protein 102A-like isoform X1	-0.452469	0.0265072	-0.625351	0.0206633	0.0178276	0.976218	0.0769793	0.890022			0.169167	0.639245
C.osakensis_01236							-0.410762	0.691643	-1.02097	0.205507	1.86627	0.300803	0.245516	0.897935			-1.00491	0.300494
C.osakensis_01237							-1.08805	0.187644	-1.45083	0.241693	1.27021	0.548224	-1.06813	0.598773			-0.803254	0.404662
C.osakensis_01238	44.608	NP_001027122.2 CNMamide receptor	37.611	XP_006570731.1 thyrotropin-releasing hormone receptor	85.224	XP_024880838.1 thyrotropin-releasing hormone receptor-like	0.316342	0.104953	-0.877388	0.0585211	-0.39709	0.0247498	-0.786736	8.36512e-05			-2.79032	6.16804e-22
C.osakensis_01239	84.746	NP_727449.1 stress-sensitive B, isoform D	93.667	NP_001010975.1 ADP/ATP translocase	73.038	XP_024873808.1 ADP,ATP carrier protein	1.17484	5.43146e-11	0.962268	3.05055e-08	0.0439785	0.855114	-0.420237	0.00851421			-2.84583	3.36037e-42
C.osakensis_01240			87.045	XP_026301850.1 armadillo repeat-containing protein 8 isoform X1	98.983	XP_024875245.1 armadillo repeat-containing protein 8-like	-0.320978	0.0951248	-0.539506	0.0367685	0.0681022	0.857205	-0.100656	0.794042			-0.0259591	0.945261
C.osakensis_01241	86.601	NP_788680.1 heat shock protein cognate 4, isoform F	93.624	NP_001153544.1 heat shock protein Hsp70Ab-like	90.507	XP_024867722.1 heat shock 70 kDa protein cognate 4	2.45165	2.29904e-31	1.73415	1.28254e-21	0.0734977	0.740491	-0.24816	0.199215	HE, MG, OV, SG	comp69851_c2_seq1.m.223848	1.99328	0.00012598
C.osakensis_01242	54.294	NP_611205.1 Vajk4	73.297	XP_006561108.1 tetra-peptide repeat homeobox protein 1	73.387	XP_024875254.1 skin secretory protein xP2-like	-2.84137	0.012563	-0.492912	0.844006	0.320946	0.923896	-1.44126	0.643431			-4.72944	2.12107e-07
C.osakensis_01243	51.195	NP_611205.1 Vajk4	55.143	XP_006561107.1 proline-rich protein 4-like	66.397	XP_024875254.1 skin secretory protein xP2-like	2.78776	0.528002	NA	NA	2.66144	NA	-2.63636	NA			1.47094	0.314795
C.osakensis_01244	53.633	NP_611205.1 Vajk4	66.271	XP_016772309.1 titin-like	68.837	XP_024888691.1 repetitive proline-rich cell wall protein 2
C.osakensis_01245	52.978	NP_611205.1 Vajk4	43.392	XP_016772309.1 titin-like	82.915	XP_024875254.1 skin secretory protein xP2-like	4.38178	3.38558e-07	1.40275	0.103263	-1.62568	5.37921e-07	-1.09814	0.132532			0.670627	0.374135
C.osakensis_01246	55.769	NP_651225.1 uncharacterized protein Dmel_CG13606, isoform A	64.444	NP_001011562.1 uncharacterized protein LOC406065 precursor	82.222	XP_024875278.1 uncharacterized protein LOC112456763	2.50299	3.23709e-05	1.35572	0.0285715	0.701955	0.317206	-0.138966	0.896684			-3.38485	1.58086e-11
C.osakensis_01247	76.331	NP_650867.1 uncharacterized protein Dmel_CG5023	85.799	XP_392078.2 myophilin	90.361	XP_024882739.1 muscle-specific protein 20, partial	-0.798503	4.46666e-07	-0.568098	0.0872145	-0.35714	0.00739439	-0.0824638	0.86252			0.649304	0.0936941
C.osakensis_01248			35.78	XP_003250271.1 astakine	63.889	XP_024870139.1 astakine-like	-1.08602	0.000507084	-1.56492	1.46462e-05	0.099117	0.857205	0.183693	0.701532			-3.49676	1.76401e-07
C.osakensis_01249					47.297	XP_024870139.1 astakine-like	-9.14432	1.16354e-12	-9.37875	3.40685e-14	-1.28208	NA	0.318703	NA			-6.3419	4.80785e-39
C.osakensis_01250	26.016	NP_573028.1 uncharacterized protein Dmel_CG15642, isoform A	49.714	XP_006557880.1 transmembrane protein 17B	95.109	XP_024870169.1 transmembrane protein 17B-like	0.221862	0.873358	-0.485267	0.727599	0.118588	0.965658	-0.16014	0.956924			-1.60512	0.204019
C.osakensis_01251	55.833	NP_728191.1 cytochrome P450-18a1, isoform A	62.778	XP_393885.1 cytochrome P450 18a1	63.303	XP_024870166.1 cytochrome P450 18a1	-5.63177	4.88447e-06	-5.50421	1.68393e-12	0.155538	NA	1.78626	NA			-4.30066	0.0490987
C.osakensis_01252							-2.03058	NA	-2.50523	0.327684	NA	NA	1.42859	NA			-2.12817	0.696311
C.osakensis_01253	50.781	NP_573318.1 uncharacterized protein Dmel_CG6696	61.688	XP_393886.3 zinc metalloproteinase nas-13 isoform X1	89.667	XP_024870179.1 low choriolytic enzyme-like
C.osakensis_01254	34.783	NP_651138.1 uncharacterized protein Dmel_CG6763, isoform A	34.241	XP_393886.3 zinc metalloproteinase nas-13 isoform X1	76.456	XP_024870141.1 zinc metalloproteinase nas-7-like	1.24066	0.0165097	0.283	0.625111	0.756966	0.303587	-0.551616	0.435644			5.26653	0.000315891
C.osakensis_01255
C.osakensis_01256
C.osakensis_01257							NA	NA	NA	NA	-1.75201	NA	NA	NA			NA	NA
C.osakensis_01258	30.443	NP_724363.1 uncharacterized protein Dmel_CG31612, isoform A	60.946	XP_026300388.1 zinc finger protein 729	94.716	XP_024870163.1 zinc finger protein 845-like	-0.505394	0.116063	-0.529384	0.173301	0.410513	0.48455	0.237669	0.733433			0.302675	0.398468
C.osakensis_01259	82.172	NP_996328.1 armadillo, isoform E	93.465	NP_001172034.1 armadillo segment polarity protein	98.146	XP_024870137.1 armadillo segment polarity protein isoform X2	0.561648	1.72173e-06	-0.0375405	0.85818	0.12641	0.547339	-0.0766106	0.751316			0.481634	0.0588956
C.osakensis_01260	47.27	NP_572467.1 uncharacterized protein Dmel_CG1632, isoform A	81.677	XP_026300485.1 atrial natriuretic peptide-converting enzyme	97.29	XP_024870183.1 atrial natriuretic peptide-converting enzyme-like	0.837591	0.041383	0.478624	0.475666	-0.00807303	0.992605	0.091386	0.91486			-0.178292	0.793704
C.osakensis_01261	26.147	NP_731187.1 sugarlethal, isoform B	52.632	XP_006557892.1 uncharacterized protein LOC551533	76.852	XP_024870164.1 uncharacterized protein LOC112453574 isoform X1	0.559279	0.0118347	0.121424	0.822641	-0.289714	0.155851	-0.26351	0.483153			-0.135883	0.671585
C.osakensis_01262	66.462	NP_996488.2 rudimentary, isoform E	82.064	XP_393888.4 CAD protein isoform X2	92.593	XP_024870191.1 CAD protein	-0.792799	0.00357938	-0.680661	0.0182657	0.414542	0.182084	0.268573	0.478321			-1.91655	4.41968e-09
C.osakensis_01263	57.388	NP_647643.1 uncharacterized protein Dmel_CG7974, isoform A	83.453	XP_026297492.1 telomere length and silencing protein 1 homolog isoform X2	96.512	XP_024879958.1 telomere length and silencing protein 1 homolog, partial	0.548089	0.0153021	0.400695	0.145589	-0.116062	0.762118	0.0588829	0.897399			0.199687	0.573589
C.osakensis_01264	84.272	NP_477358.1 flotillin 1, isoform A	96.009	XP_006569523.1 flotillin-1 isoform X2	95.736	XP_024873806.1 flotillin-1	0.933257	6.24733e-12	0.47174	0.012785	0.130237	0.544355	-0.336048	0.0617669			-0.266289	0.228978
C.osakensis_01265	74.306	NP_727449.1 stress-sensitive B, isoform D	79.208	XP_395934.2 ADP,ATP carrier protein isoform X4	94.389	XP_024873808.1 ADP,ATP carrier protein	1.19636	1.89061e-07	0.892531	0.000692697	-0.0575432	0.902547	0.0323728	0.954769			0.996147	0.000284225
C.osakensis_01266	35.484	NP_001260224.1 basigin, isoform J	70.055	XP_016770942.2 basigin	78.082	XP_024870101.1 neuroplastin isoform X2	0.340398	0.00294018	-0.236387	0.391287	0.141075	0.370479	-0.295857	0.0787145			0.493338	0.0407525
C.osakensis_01267
C.osakensis_01268	57.977	NP_725226.2 tafazzin, isoform B	80.934	XP_006569667.1 tafazzin homolog	93.82	XP_024884400.1 tafazzin homolog, partial	0.422957	0.0169115	0.373338	0.120753	-0.205215	0.431967	0.136479	0.696928			-0.692484	0.00335995
C.osakensis_01269	48.997	NP_725714.1 hyccin, isoform A	71.345	XP_026300223.1 hyccin isoform X2	94.714	XP_024884399.1 protein FAM126B isoform X2	0.509579	0.0054431	0.409569	0.163522	-0.0531647	0.893058	0.0810427	0.826284			0.516307	0.0260375
C.osakensis_01270	72.063	NP_727948.1 uncharacterized protein Dmel_CG9911, isoform D	79.854	XP_006558595.1 endoplasmic reticulum resident protein 44 isoform X2	94.903	XP_024867040.1 endoplasmic reticulum resident protein 44 isoform X2	0.496832	0.000378864	0.535357	0.0199013	-0.185581	0.332782	0.00373535	0.994786			1.16859	2.63863e-05
C.osakensis_01271							-4.10899	0.222578	-4.0964	0.0894513	NA	NA	NA	NA			-5.84454	0.000528126
C.osakensis_01272
C.osakensis_01273	39.906	NP_726372.1 partner of Y14 and mago	65.297	XP_003249325.1 partner of Y14 and mago	93.953	XP_024867054.1 partner of Y14 and mago	-0.265227	0.137371	0.133185	0.613052	-0.0897419	0.793914	0.143383	0.659622			0.309025	0.239689
C.osakensis_01274	51.916	NP_728620.1 increased minichromosome loss 1, isoform C	83.377	XP_026300455.1 GATOR complex protein DEPDC5 isoform X8	94.72	XP_024867049.1 GATOR complex protein DEPDC5 isoform X6	-0.306208	0.246805	-0.207869	0.521172	0.454612	0.0220023	0.0673155	0.874766			0.303083	0.117866
C.osakensis_01275	27.907	NP_723100.1 uncharacterized protein Dmel_CG14011, isoform C	41.818	XP_003250399.1 inner centromere protein	77.672	XP_024867051.1 vicilin-like seed storage protein At2g18540	3.0922	0.258162	-2.64918	0.481957	3.92265	0.253585	-3.89687	NA			-4.65943	0.00700176
C.osakensis_01276			74.171	XP_026299931.1 uncharacterized protein LOC726065	92.714	XP_024867354.1 uncharacterized protein LOC112451757	1.00256	8.65252e-13	0.664653	0.000664138	0.21189	0.239342	-0.0818187	0.778184			0.761582	0.01081
C.osakensis_01277	50.765	NP_995737.2 uncharacterized protein Dmel_CG9331, isoform J	72.897	XP_393528.3 glyoxylate reductase/hydroxypyruvate reductase	59.94	XP_024867363.1 glyoxylate reductase/hydroxypyruvate reductase-like	-0.1388	0.840217	-2.31476	0.000681195	0.312879	0.807426	-0.551013	0.655217			-0.217806	0.867148
C.osakensis_01278	50.309	NP_995737.2 uncharacterized protein Dmel_CG9331, isoform J	72.468	XP_393528.3 glyoxylate reductase/hydroxypyruvate reductase	62.382	XP_024867363.1 glyoxylate reductase/hydroxypyruvate reductase-like	1.57411	1.87689e-08	-0.644375	0.218384	-0.0478771	0.919083	0.353955	0.135762			-3.17006	1.57694e-15
C.osakensis_01279	34.286	NP_610852.1 quiescin sulfhydryl oxidase 1, isoform A	57.863	XP_001121155.2 sulfhydryl oxidase 1	87.557	XP_024867362.1 sulfhydryl oxidase 2 isoform X2	-0.421384	0.0358254	-0.696358	0.00370806	-0.0248996	0.955763	0.205601	0.516317			0.670472	0.0386159
C.osakensis_01280	52.597	NP_610221.1 uncharacterized protein Dmel_CG9410, isoform A	69.43	XP_001120956.3 coenzyme Q-binding protein COQ10 homolog B, mitochondrial	84.974	XP_024878026.1 coenzyme Q-binding protein COQ10 homolog B, mitochondrial-like	-0.245159	0.488034	-0.292819	0.509649	-0.37865	0.310742	-0.0824256	0.902124			-1.57745	9.30224e-05
C.osakensis_01281	69.963	NP_648825.1 herzog, isoform A	93.594	XP_016770903.1 carboxy-terminal domain RNA polymerase II polypeptide A small phosphatase 1	98.983	XP_024881235.1 carboxy-terminal domain RNA polymerase II polypeptide A small phosphatase 1	0.722872	0.0177181	0.738131	0.0154095	0.212025	0.556258	-0.128108	0.752394			1.82555	2.55383e-08
C.osakensis_01282					79.817	XP_024882507.1 uncharacterized protein LOC112461483	-1.44668	5.73049e-05	-0.294275	0.497505	-0.24307	0.755313	0.481095	0.448347			-0.32487	0.51071
C.osakensis_01283	25.166	NP_611530.5 uncharacterized protein Dmel_CG9313, isoform A	60.421	XP_006560709.1 WD repeat-containing protein 34	84.211	XP_024881236.1 WD repeat-containing protein 34-like	0.791976	0.000705626	0.283087	0.279276	-0.302005	0.090681	-1.07544	4.92903e-10			-0.825507	0.000114384
C.osakensis_01284			25.781	XP_006562487.1 E3 ubiquitin-protein ligase RNF14	87.417	XP_024883763.1 E3 ubiquitin-protein ligase RNF216-like	-0.642238	0.00207057	-0.589254	0.04944	0.352894	0.111854	0.362065	0.295767			-0.0683889	0.781731
C.osakensis_01285	38.64	NP_788019.1 uncharacterized protein Dmel_CG5853, isoform A	77.48	XP_026301943.1 ATP-binding cassette sub-family G member 1	91.325	XP_024879371.1 ATP-binding cassette sub-family G member 1	2.70886	4.21449e-34	1.97067	9.18716e-22	0.0855334	0.689546	-0.549986	2.64994e-05			1.91621	0.00366915
C.osakensis_01286	42.089	NP_995603.2 uncharacterized protein Dmel_CG3164, isoform C	59.024	XP_624748.2 ATP-binding cassette sub-family G member 1 isoform X1	86.016	XP_024879376.1 uncharacterized ABC transporter ATP-binding protein/permease YOL075C-like	-2.96264	6.61e-24	-2.67667	4.43934e-16	-0.360182	0.648603	0.90098	0.093216			-0.46849	0.320148
C.osakensis_01287	39.964	NP_722890.1 uncharacterized protein Dmel_CG9664, isoform B	55.072	XP_006569621.1 ATP-binding cassette sub-family G member 4 isoform X1	78.331	XP_024879376.1 uncharacterized ABC transporter ATP-binding protein/permease YOL075C-like	-0.0276821	0.914254	-1.0251	1.03423e-05	-0.129412	0.645869	-1.1414	4.43718e-09			-1.78006	1.46884e-12
C.osakensis_01288	45.845	NP_001189078.1 uncharacterized protein Dmel_CG42673, isoform D	80.878	XP_396475.5 carboxyl-terminal PDZ ligand of neuronal nitric oxide synthase protein-like isoform X1	94.595	XP_024881996.1 carboxyl-terminal PDZ ligand of neuronal nitric oxide synthase protein-like isoform X1	-1.10261	2.80563e-07	-1.28393	2.59198e-07	0.0528338	0.920623	-0.0484253	0.932849			-2.26419	5.04489e-08
C.osakensis_01289	55.921	NP_001246698.1 transmembrane channel-like, isoform D	58.609	XP_026297446.1 transmembrane channel-like protein 3 isoform X4	83.414	XP_024882011.1 transmembrane channel-like protein 3 isoform X1	-3.11621	0.0436118	-3.78927	0.0167105	0.647932	NA	-0.106537	NA			-7.37099	2.37132e-07
C.osakensis_01290	75.884	NP_476709.1 stubble, isoform A	69.35	XP_006561075.2 serine proteinase stubble isoform X4	93.245	XP_024882076.1 serine proteinase stubble-like isoform X1	1.43505	0.00545642	0.32733	0.701823	-0.0281259	0.976218	-1.11115	0.100827			-0.433834	0.73263
C.osakensis_01291	31.394	NP_572391.1 downstream of kinase	72.583	XP_394099.4 uncharacterized protein LOC410622	90.214	XP_024882042.1 docking protein 3	0.540922	0.00431109	0.142375	0.624584	0.222507	0.376265	-0.18816	0.534125			0.93909	4.24969e-06
C.osakensis_01292	30.345	NP_726937.3 uncharacterized protein Dmel_CG12179, isoform D	51.681	XP_394084.6 uncharacterized protein LOC410606 isoform X2	89.847	XP_024882007.1 uncharacterized protein LOC112461124 isoform X2	0.247342	0.313096	-0.241944	0.483034	0.464455	0.0468621	-0.191355	0.566751			0.966267	0.00044381
C.osakensis_01293	64.662	NP_649981.1 knickkopf	72.36	XP_394084.6 uncharacterized protein LOC410606 isoform X2	93.265	XP_024882006.1 protein Skeletor, isoforms B/C isoform X1	3.54509	4.34269e-57	2.73931	1.0123e-30	0.199202	0.417117	-0.0949224	0.785497			-3.44517	3.08889e-09
C.osakensis_01294	41.562	NP_649870.1 sulfotransferase 2, isoform A	60.36	XP_396447.3 estrogen sulfotransferase	86.012	XP_024887839.1 sulfotransferase family cytosolic 1B member 1-like	1.94289	0.0134633	-5.13357	2.11024e-06	1.22599	0.0104272	-5.67225	7.08305e-10			-9.78167	6.51775e-14
C.osakensis_01295	41.25	NP_649870.1 sulfotransferase 2, isoform A	58.735	XP_396447.3 estrogen sulfotransferase	83.284	XP_024887839.1 sulfotransferase family cytosolic 1B member 1-like	-1.08359	0.20853	-6.83586	4.6769e-21	1.83442	0.00133358	-4.01055	3.97857e-07			-10.5554	1.58376e-22
C.osakensis_01296	41.25	NP_649870.1 sulfotransferase 2, isoform A	59.036	XP_396447.3 estrogen sulfotransferase	84.776	XP_024887839.1 sulfotransferase family cytosolic 1B member 1-like	-1.81902	0.00125014	-11.3437	5.21196e-19	1.93537	0.000367068	-8.10663	1.15617e-08			-9.34339	1.0196e-24
C.osakensis_01297	52.09	NP_651635.2 uncharacterized protein Dmel_CG1523	73.371	XP_396448.1 DDB1- and CUL4-associated factor 10	96.825	XP_024882048.1 DDB1- and CUL4-associated factor 10	0.454287	0.0958126	0.506231	0.0451814	0.118764	0.794209	-0.14988	0.749217			0.262731	0.531472
C.osakensis_01298							4.35627	0.0612564	NA	NA	2.07646	0.457736	-4.19603	0.151759			-1.4868	NA
C.osakensis_01299	59.949	NP_477022.1 Mlh1, isoform A	63.535	XP_001120100.2 DNA mismatch repair protein Mlh1 isoform X1	90.438	XP_024882049.1 DNA mismatch repair protein Mlh1	-1.09172	2.85686e-05	-0.881514	0.00716771	-0.182305	0.7862	0.298388	0.614451			-0.263593	0.559289
C.osakensis_01300	49.495	NP_001261480.1 dikar, isoform F	71.313	XP_026297546.1 mucin-5AC	89.04	XP_024882085.1 PHD finger protein rhinoceros-like isoform X1	0.131119	0.681479	0.200145	0.658627	0.631074	4.36906e-05	0.222079	0.635691			0.441632	0.0537925
C.osakensis_01301	37.479	NP_001137934.1 sugar baby, isoform E	64.358	XP_394670.3 major facilitator superfamily domain-containing protein 6	91.854	XP_024882089.1 major facilitator superfamily domain-containing protein 6-like isoform X1	1.75814	1e-28	0.784346	0.00038329	-0.211843	0.292861	0.135812	0.611799			0.457342	0.10255
C.osakensis_01302			48.533	XP_016770927.1 uncharacterized protein DDB_G0288805	82.701	XP_024882063.1 uncharacterized protein LOC112461153	-0.552829	0.012491	-0.539154	0.0311676	-0.0258375	0.964316	0.0588223	0.916675			-0.203429	0.551639
C.osakensis_01303	82.605	NP_608534.2 splicing factor 3b subunit 1, isoform A	95.517	XP_623732.1 splicing factor 3B subunit 1 isoform X1			0.675539	1.89185e-07	0.422077	0.0263165	0.114759	0.575132	0.185768	0.386414			1.16389	8.99482e-11
C.osakensis_01304	72.34	NP_477101.1 succinate dehydrogenase, subunit B (iron-sulfur)	81.588	XP_026295167.1 succinate dehydrogenase [ubiquinone] iron-sulfur subunit, mitochondrial	93.38	XP_024880639.1 succinate dehydrogenase [ubiquinone] iron-sulfur subunit, mitochondrial-like	2.20582	8.75025e-72	1.95589	1.36307e-22	-0.0708468	0.755313	-0.399731	0.00391055			-3.30329	5.45834e-63
C.osakensis_01305	61.832	NP_996490.1 uncharacterized protein Dmel_CG9132, isoform B	85.49	XP_393037.2 NECAP-like protein CG9132 isoform X1	96.471	XP_024880620.1 NECAP-like protein CG9132	1.58704	3.63684e-23	1.17015	2.30777e-08	-0.0255481	0.954302	-0.172098	0.517058			1.82231	1.45523e-11
C.osakensis_01306	53.922	NP_610268.2 uncharacterized protein Dmel_CG12164, isoform A	59.304	XP_006569520.2 uncharacterized protein LOC551089	61.039	XP_024880720.1 uncharacterized protein LOC112460317
C.osakensis_01307							2.4364	NA	NA	NA	-0.996269	0.819077	-2.26725	NA			-3.73527	0.42129
C.osakensis_01308	55.663	NP_610268.2 uncharacterized protein Dmel_CG12164, isoform A	66.271	XP_392687.2 uncharacterized protein LOC409163	90.152	XP_024880720.1 uncharacterized protein LOC112460317	4.98707	0.000124334	2.22801	0.103221	0.423421	0.702011	-0.398035	0.738302			2.01161	0.388932
C.osakensis_01309	36.238	NP_649151.1 Cyp305a1	66.6	NP_001314895.1 methyl farnesoate epoxidase precursor	81.964	XP_024880700.1 methyl farnesoate epoxidase-like	-2.47792	0.00592619	-3.78092	0.0701127	0.988515	0.755313	-3.02844	0.328115			-7.44675	2.13036e-07
C.osakensis_01310	45.724	NP_610044.2 brunelleschi	89.226	XP_391949.4 protein brunelleschi	97.14	XP_024880667.1 protein brunelleschi isoform X4	0.436236	0.00235343	0.415651	0.0384126	0.1459	0.599311	0.0543374	0.874158			0.859032	0.000276766
C.osakensis_01311	40.803	NP_609495.1 uncharacterized protein Dmel_CG4751	81.12	XP_393926.4 uncharacterized protein LOC410446	90.369	XP_024880674.1 uncharacterized protein LOC112460282	0.856261	6.26815e-05	0.480446	0.0432595	-0.0577562	0.88902	-0.18212	0.551701			1.21093	2.00105e-06
C.osakensis_01312	38.272	NP_649972.1 uncharacterized protein Dmel_CG12811	56.983	XP_001120848.2 uncharacterized protein LOC726429	86.842	XP_024880678.1 uncharacterized protein LOC112460287	-0.991892	0.217601	-1.59907	0.0669834	1.85103	0.0567084	-1.31455	0.304268			0.628862	0.296549
C.osakensis_01313	76.471	NP_609533.1 Nfs1 cysteine desulfurase	79.955	XP_393524.3 cysteine desulfurase, mitochondrial isoform X1	94.209	XP_024880675.1 cysteine desulfurase, mitochondrial	0.824305	5.08454e-06	0.394735	0.11002	-0.0137962	0.965658	-0.165762	0.588085			-0.93446	0.00834899
C.osakensis_01314							-0.393888	0.404956	-0.319764	0.593296	0.0879249	0.94019	-0.0871301	0.940123			1.4383	0.0094933
C.osakensis_01315	33.379	NP_609896.1 uncharacterized protein Dmel_CG10383, isoform A	59.833	XP_006568346.2 protein SERAC1 isoform X1	89.51	XP_024880669.1 protein SERAC1 isoform X1	-0.577291	0.00952859	-0.354185	0.17989	0.239065	0.466614	0.122734	0.774909			-0.647189	0.0176313
C.osakensis_01316	38.991	NP_647659.1 Pol31 polymerase delta subunit	58.425	XP_001121190.3 DNA polymerase delta small subunit	88.079	XP_024880729.1 DNA polymerase delta small subunit-like	-1.45209	2.9836e-14	-1.03765	0.000191944	0.162169	0.773324	0.127175	0.831947			-1.02663	0.0700184
C.osakensis_01317	56.126	NP_524202.1 crocodile	79.572	XP_006569529.1 fork head domain-containing protein crocodile	96.371	XP_024880721.1 fork head domain-containing protein crocodile-like	-4.95217	0.00280659	-4.90779	0.000127297	-0.8044	NA	1.55754	NA			-6.21849	0.000130894
C.osakensis_01318	63.559	NP_523950.2 biniou	66.919	XP_026297553.1 forkhead box protein K2	92.442	XP_024880692.1 forkhead box protein D3-like	-5.76288	2.86477e-06	-6.6605	6.06093e-07	0.701294	NA	-0.764677	NA			-4.35629	0.00148606
C.osakensis_01319	34.654	NP_730184.1 artemis, isoform A	66.081	XP_396270.5 importin-4	95.459	XP_024880691.1 importin-4-like	-0.431523	0.0194696	-0.613653	0.00636452	0.230053	0.260931	-0.347059	0.14151			0.411414	0.106009
C.osakensis_01320	33.869	NP_620469.2 adenylyl cyclase X D, isoform A	73.656	XP_016768633.1 adenylate cyclase type 2 isoform X2	91.689	XP_024880653.1 adenylate cyclase type 7-like isoform X1	-2.05445	1.04194e-16	-2.71015	3.72695e-12	0.169761	0.846833	0.0634098	0.955353			-1.82472	4.79105e-13
C.osakensis_01321	67.463	NP_524715.2 sterol carrier protein X-related thiolase	78.189	XP_006569483.1 non-specific lipid-transfer protein	92.222	XP_024880687.1 non-specific lipid-transfer protein	-0.722171	1.30368e-05	-0.504388	0.00271595	0.196865	0.183102	-0.325032	0.0217591			-0.845741	4.09123e-05
C.osakensis_01322	36.456	NP_001260169.1 uncharacterized protein Dmel_CG18304, isoform C	73.59	XP_016768533.2 trichohyalin isoform X2	94.496	XP_024880682.1 GRIP and coiled-coil domain-containing protein 2 isoform X2	-2.48344	1.77226e-17	-1.91361	8.49368e-08	0.382558	0.506153	0.986107	0.0351745			-2.1886	7.18649e-30
C.osakensis_01323	50.42	NP_724594.1 coenzyme Q9	46.211	XP_006569478.2 glomulin	70.486	XP_024880686.1 glomulin	-0.677372	3.04325e-05	0.0407675	0.90829	-0.150451	0.58146	0.196136	0.552512			-0.31067	0.227127
C.osakensis_01324	28.5	NP_001261743.1 Rho GTPase activating protein at 68F, isoform C	75.61	XP_016766612.2 uncharacterized protein LOC410044 isoform X1	95.652	XP_024880642.1 uncharacterized protein LOC112460267 isoform X1	1.54693	3e-28	1.0234	1.19311e-09	0.161672	0.303142	-0.306138	0.062366			0.413453	0.203711
C.osakensis_01325	45.6	NP_610102.1 lethal (2) k14505, isoform A	65.399	XP_397155.4 ATP synthase mitochondrial F1 complex assembly factor 2	94.265	XP_024880718.1 ATP synthase mitochondrial F1 complex assembly factor 2	0.176516	0.576671	0.0796008	0.84818	-0.206616	0.654072	0.156968	0.767889			-0.737618	0.0054839
C.osakensis_01326	34.676	NP_001014718.1 SET and MYND domain containing, arthropod-specific, member 8, isoform B	58.491	XP_006565333.1 SET domain-containing protein SmydA-8 isoform X1	88.223	XP_024880717.1 protein msta-like isoform X4	-2.04182	4.95855e-46	-2.2514	1.24803e-10	2.31992	5.34694e-46	-1.47621	2.04907e-12			0.581985	0.187769
C.osakensis_01327	26.807	NP_651092.1 vreteno	41.013	XP_026301145.1 uncharacterized protein LOC100576625	68.591	XP_024880658.1 uncharacterized protein LOC112460273 isoform X1	-1.76206	8.02327e-15	-1.56256	1.59314e-12	0.0406992	0.931543	0.293721	0.418761			-0.63486	0.00231251
C.osakensis_01328	44.724	NP_728564.1 uncharacterized protein Dmel_CG9205, isoform B	93.814	XP_625067.1 oxysterol-binding protein-related protein 11	99.485	XP_024880625.1 oxysterol-binding protein-related protein 11	-0.0619649	0.861663	0.07726	0.84818	0.0122438	0.981883	-0.181127	0.742946			-0.742684	0.0186097
C.osakensis_01329	31.595	NP_651110.1 uncharacterized protein Dmel_CG6688	49.52	XP_392088.3 uncharacterized protein LOC408542 isoform X1	82.726	XP_024880622.1 uncharacterized protein LOC112460252	0.53724	0.190095	0.21963	0.605258	-0.0256686	0.96823	-0.720673	0.0586687			-1.9621	1.29104e-06
C.osakensis_01330	75	NP_001287438.1 negative elongation factor A, isoform C	87.135	XP_392087.3 negative elongation factor A	93.592	XP_024880621.1 negative elongation factor A	0.166322	0.401637	-0.327353	0.244766	-0.061117	0.890853	-0.213116	0.535096			0.365185	0.299401
C.osakensis_01331	67.539	NP_524387.1 peroxiredoxin 3	80.992	NP_001171495.1 thioredoxin peroxidase 3 isoform 1	96.281	XP_024880624.1 peroxiredoxin-like	1.50263	4.09e-26	1.22438	4.96011e-06	-0.130984	0.541148	-0.0192436	0.970588	Failed	comp50058_c0_seq1.m.25399	-0.68789	0.00904505
C.osakensis_01332	65.984	NP_524022.1 mitochondrial ribosomal protein L2	69.686	XP_006561048.2 39S ribosomal protein L2, mitochondrial	90.066	XP_024880636.1 39S ribosomal protein L2, mitochondrial	0.412697	0.0450625	0.861659	0.00116253	-0.235195	0.285202	0.226121	0.342819			-0.955909	0.000950146
C.osakensis_01333			51.311	XP_006561050.1 uncharacterized protein LOC102655457			-1.04204	0.444268	-0.432286	0.782117	0.848858	0.80985	0.30193	0.926046			-2.54888	0.0263198
C.osakensis_01334	44.937	NP_649620.2 osiris 24	63.636	XP_006561051.1 uncharacterized protein LOC102655520 isoform X1	91.992	XP_024880633.1 uncharacterized protein LOC112460259 isoform X1	-0.789054	0.564337	0.108384	0.952665	-0.170278	0.96133	0.391098	0.900002			-0.800559	0.367553
C.osakensis_01335	42.079	NP_731052.2 osiris 2, isoform A	49.849	XP_001121449.1 uncharacterized protein LOC725622	85.849	XP_024880708.1 uncharacterized protein LOC112460310	1.16368	0.257246	-0.0288407	0.989739	-0.421895	0.797687	-1.84309	0.270104			-1.22166	0.134777
C.osakensis_01336	37.931	NP_649622.2 osiris 3, isoform A	80.612	XP_026301196.1 uncharacterized protein LOC725660	93.007	XP_024880707.1 uncharacterized protein LOC112460308	2.76487	0.536882	3.49669	0.155712	-1.38539	0.663292	1.26711	0.711857			1.07938	0.574548
C.osakensis_01337	30.435	NP_649624.1 osiris 5, isoform A	60.215	XP_006561056.2 uncharacterized protein LOC102655709	86.458	XP_024880737.1 keratin, type I cytoskeletal 10-like	2.25627	NA	1.87464	0.711973	0.664154	NA	0.19729	NA			-2.12817	0.696311
C.osakensis_01338	39.698	NP_649625.2 osiris 6, isoform A	61.069	XP_001121541.1 uncharacterized protein LOC725729	79.705	XP_024880640.1 uncharacterized protein LOC112460265
C.osakensis_01339	54.113	NP_649626.1 osiris 7	77.143	XP_016772174.1 uncharacterized protein LOC552558	98.188	XP_024880735.1 uncharacterized protein LOC112460324
C.osakensis_01340	44.891	NP_649627.1 osiris 8	75.573	XP_026301478.1 uncharacterized protein LOC107965608	94.141	XP_024880641.1 uncharacterized protein LOC112460266	6.36179	7.48841e-05	5.39463	0.0128193	-1.50946	0.0159052	-1.3912	0.30102			2.64355	2.27272e-05
C.osakensis_01341	42.188	NP_649628.2 osiris 9	80	XP_001121625.2 uncharacterized protein LOC725823	87.402	XP_024880734.1 uncharacterized protein LOC112460323
C.osakensis_01342	37.654	NP_001368940.1 osiris 10a	53.722	XP_026301408.1 uncharacterized protein LOC100576740	88.686	XP_024880738.1 uncharacterized protein LOC112460327
C.osakensis_01343	30.573	NP_001368993.1 osiris 10b	66.346	XP_026301408.1 uncharacterized protein LOC100576740	88.106	XP_024880738.1 uncharacterized protein LOC112460327	-2.03781	NA	-0.33654	NA	NA	NA	NA	NA			-4.96796	0.0213948
C.osakensis_01344							NA	NA	-1.10432	NA	NA	NA	NA	NA			NA	NA
C.osakensis_01345
C.osakensis_01346	34.646	NP_649630.1 osiris 11	54.545	XP_006561057.2 uncharacterized protein LOC102655899	41.772	XP_024873140.1 uncharacterized protein LOC112455457
C.osakensis_01347	39.157	NP_649635.1 osiris 14	59.328	XP_392084.1 uncharacterized protein LOC408538	79.615	XP_024880630.1 uncharacterized protein LOC112460257
C.osakensis_01348	30.435	NP_649628.2 osiris 9	65.196	XP_001121861.1 uncharacterized protein LOC726094	92.373	XP_024880741.1 uncharacterized protein LOC112460331
C.osakensis_01349	40.234	NP_731065.1 osiris 16	75.828	XP_006561064.1 uncharacterized protein LOC102656231	90.508	XP_024880742.1 uncharacterized protein LOC112460332
C.osakensis_01350			51.064	XP_026301409.1 uncharacterized protein LOC726125			NA	NA	NA	NA	NA	NA	NA	NA			-3.50678	0.0207732
C.osakensis_01351	34.535	NP_649638.2 osiris 17, isoform A	58.503	XP_001121915.3 uncharacterized protein LOC726155	85.217	XP_024880699.1 uncharacterized protein LOC112460304
C.osakensis_01352	43.719	NP_649639.1 osiris 18	78.696	XP_001121942.2 uncharacterized protein LOC726185	92.339	XP_024880744.1 uncharacterized protein LOC112460333
C.osakensis_01353	40.343	NP_001163529.1 osiris 19, isoform B	75.745	XP_001121961.1 uncharacterized protein LOC726206	95.528	XP_024880745.1 uncharacterized protein LOC112460334
C.osakensis_01354	36.752	NP_649641.1 osiris 20	78.723	XP_001121985.1 uncharacterized protein LOC726229	93.191	XP_024880746.1 uncharacterized protein LOC112460335
C.osakensis_01355	57.026	NP_650754.2 alpha2-adrenergic-like octopamine receptor, isoform A	69.921	XP_001122075.3 alpha-2A adrenergic receptor	91.907	XP_024880655.1 alpha-2Da adrenergic receptor	-0.974865	0.203705	-1.16864	0.13432	1.16963	0.19349	-0.576956	0.596851			-3.94404	0.000470375
C.osakensis_01356	58.791	NP_723845.1 Actin-related protein 2/3 complex, subunit 1, isoform B	89.13	XP_392430.1 actin-related protein 2/3 complex subunit 1A	97.283	XP_024872880.1 actin-related protein 2/3 complex subunit 1A	0.10463	0.585713	0.276003	0.286291	-0.204395	0.369692	0.0735204	0.802154			1.5212	5.20277e-10
C.osakensis_01357	78.934	NP_729732.1 uncharacterized protein Dmel_CG32085	87.524	XP_392431.2 F-box/LRR-repeat protein 16	98.051	XP_024872881.1 F-box/LRR-repeat protein 16	-1.47982	0.00122423	-2.0923	7.63406e-09	-0.286595	0.768333	-0.171622	0.889172			-3.50213	2.58588e-45
C.osakensis_01358	42.697	NP_728631.1 uncharacterized protein Dmel_CG7879, isoform B	87.597	XP_006569699.1 uncharacterized protein LOC100578631	94.729	XP_024892084.1 uncharacterized protein LOC112467633	0.462318	0.00897075	-0.0802124	0.828627	0.116004	0.693224	-0.235322	0.469332			0.98215	1.0124e-05
C.osakensis_01359	49.95	NP_995977.1 peroxidasin, isoform C	70.521	XP_016767886.2 peroxidasin	91.781	XP_024892082.1 peroxidasin	-1.4075	4.60842e-15	-1.29501	1.69206e-08	-0.175381	0.556258	-0.476316	0.0915641			-0.25722	0.504027
C.osakensis_01360	47.938	NP_570085.1 uncharacterized protein Dmel_CG2938, isoform B	87.698	XP_006570069.1 N-acetylneuraminate 9-O-acetyltransferase isoform X3	96.825	XP_024892089.1 N-acetylneuraminate 9-O-acetyltransferase isoform X1	-0.173306	0.40985	-0.175392	0.442349	0.024147	0.948495	-0.244215	0.313824			1.00239	0.00016596
C.osakensis_01361	37.136	NP_524878.1 double parked, isoform A	64.092	XP_393349.3 DNA replication factor Cdt1 isoform X1	84.75	XP_024892091.1 DNA replication factor Cdt1	-0.583742	0.00548714	-0.720337	0.000955559	0.418313	0.200287	0.187655	0.654545			0.641543	0.024814
C.osakensis_01362	60.317	NP_524981.2 mitochondrial ribosomal protein L33	60.938	XP_006570067.1 39S ribosomal protein L33, mitochondrial isoform X2	82.692	XP_024892087.1 39S ribosomal protein L33, mitochondrial	1.2039	0.000231474	1.44531	0.00011562	-0.446947	0.262655	0.212816	0.71873			0.425933	0.412719
C.osakensis_01363							-3.10827	0.47557	-2.72454	0.455761	NA	NA	NA	NA			-3.63963	0.221474
C.osakensis_01364	51.15	NP_524458.1 centaurin beta 1A, isoform A	77.957	XP_392754.3 arf-GAP with coiled-coil, ANK repeat and PH domain-containing protein 2 isoform X1	92.233	XP_024875842.1 arf-GAP with coiled-coil, ANK repeat and PH domain-containing protein 2 isoform X1	0.442978	0.0149557	0.195996	0.418145	0.0845092	0.768145	-0.135353	0.638767			0.315021	0.166398
C.osakensis_01365			52.294	XP_001120535.2 uncharacterized protein LOC724644	66.667	XP_024874149.1 uncharacterized protein LOC112456079	-0.608388	0.0582683	-1.18486	0.000121544	-0.655655	0.0717777	0.618736	0.161285			-0.181012	0.857514
C.osakensis_01366
C.osakensis_01367	50.266	NP_652639.1 uncharacterized protein Dmel_CG3021	60.513	XP_006562807.1 mitochondrial tRNA-specific 2-thiouridylase 1	88.43	XP_024875846.1 mitochondrial tRNA-specific 2-thiouridylase 1	-1.14805	1.12729e-06	-0.677924	0.00698548	-0.163623	0.761988	0.524323	0.122169			-0.465039	0.116829
C.osakensis_01368	62.029	NP_650904.3 neprilysin 4, isoform A	69.809	XP_016771371.1 neprilysin-4 isoform X2	89.432	XP_024882084.1 neprilysin-4-like isoform X2	-1.10009	5.80011e-07	-1.7087	5.16112e-10	0.694628	0.00384071	-0.0299895	0.967963			-4.75605	5.36774e-64
C.osakensis_01369					75.104	XP_024873898.1 uncharacterized protein LOC112455910, partial
C.osakensis_01370
C.osakensis_01371					36.897	XP_024886202.1 uncharacterized protein LOC112463826
C.osakensis_01372
C.osakensis_01373					73.469	XP_024873898.1 uncharacterized protein LOC112455910, partial
C.osakensis_01374					83.361	XP_024879110.1 uncharacterized protein LOC112459306
C.osakensis_01375							-2.63213	0.183422	0.234208	0.914114	2.34488	NA	1.94919	0.489011			-5.79316	5.57573e-06
C.osakensis_01376							-2.08621	NA	-1.71453	NA	NA	NA	NA	NA			-5.75375	0.00175105
C.osakensis_01377							NA	NA	1.68736	NA	NA	NA	1.42859	NA			-4.15737	0.32302
C.osakensis_01378
C.osakensis_01379					35.838	XP_024881245.1 uncharacterized protein LOC112460683	-0.443368	0.420773	-0.111254	0.836133	-0.343235	0.686909	0.542664	0.411593			-0.0810568	0.903922
C.osakensis_01380					67.358	XP_024889854.1 uncharacterized protein LOC112466153 isoform X1
C.osakensis_01381					75.694	XP_024872192.1 uncharacterized protein LOC112454828 isoform X1	0.549255	NA	-2.28544	0.400263	1.37719	NA	-0.308817	NA			-1.29211	0.450365
C.osakensis_01382					55.102	XP_024885691.1 uncharacterized protein LOC112463500	0.656585	0.809492	-1.65231	0.590978	1.24519	NA	-0.931938	NA			-5.1808	0.0242631
C.osakensis_01383					74.178	XP_024875305.1 uncharacterized protein LOC112456785
C.osakensis_01384			27.193	XP_026295448.1 uncharacterized protein LOC551170 isoform X6	32.829	XP_024882393.1 involucrin-like	-2.1608	0.0836111	-1.13932	0.22627	-0.49076	0.788516	1.01482	0.439422			-3.19697	NA
C.osakensis_01385					80.488	XP_024868127.1 uncharacterized protein LOC112452239	-1.46677	0.178507	-1.44844	0.182976	1.31336	0.659984	-0.107214	0.975781			-1.38551	0.116549
C.osakensis_01386					49.856	XP_024886864.1 uncharacterized protein LOC112464232 isoform X1	-0.913285	0.476241	-1.06559	0.144678	0.134029	0.961071	1.51924	0.190714			-2.8463	6.14643e-05
C.osakensis_01387					61.946	XP_024891060.1 uncharacterized protein LOC112466931
C.osakensis_01388					72.222	XP_024877679.1 uncharacterized protein LOC112458328	-2.07916	NA	-3.06588	0.345526	NA	NA	NA	NA			-0.292602	0.95329
C.osakensis_01389					37.324	XP_024872460.1 uncharacterized protein LOC112455020	-2.68592	NA	2.1591	0.191703	NA	NA	5.13952	0.0282493			-2.98957	0.489514
C.osakensis_01390
C.osakensis_01391					60.952	XP_024874730.1 uncharacterized protein LOC112456432
C.osakensis_01392					66.947	XP_024888157.1 uncharacterized protein LOC112465030
C.osakensis_01393					53.659	XP_024875383.1 uncharacterized protein LOC112456855, partial	-2.92121	0.23061	-2.34964	0.0967939	-3.22952	0.321152	2.57896	NA			-4.75159	0.00613307
C.osakensis_01394					35.211	XP_024882329.1 uncharacterized protein LOC112461348, partial	-0.209538	NA	-0.33654	NA	0.611186	NA	-0.593133	NA			NA	NA
C.osakensis_01395					27.707	XP_024892708.1 zinc finger BED domain-containing protein 1-like	-2.17803	0.314335	0.508511	0.83814	-1.8221	0.64233	2.4878	0.474318			-2.01615	0.275191
C.osakensis_01396			32.381	XP_006566279.1 uncharacterized protein LOC102655420	56.989	XP_024890535.1 uncharacterized protein LOC112466596	-0.420444	0.825322	0.164446	0.927529	0.97002	0.776564	0.256813	0.936736			-1.79652	0.303314
C.osakensis_01397							-0.339118	0.809492	0.561797	0.835773	0.0312126	0.992074	-0.156128	0.969021			-2.83187	0.100954
C.osakensis_01398					73.077	XP_024893165.1 uncharacterized protein LOC112468279, partial	-1.16477	NA	3.62932	0.475976	0.611186	NA	2.40885	NA			-1.52414	0.785249
C.osakensis_01399	25.057	NP_608782.1 Pif1 DNA helicase, isoform A	27.171	XP_393890.1 ATP-dependent DNA helicase PIF1	52.234	XP_024871360.1 uncharacterized protein LOC112454296	-1.99505	0.157635	-1.29221	0.11211	0.101296	0.977627	1.32072	0.54628			-3.28371	0.000382794
C.osakensis_01400			35.507	XP_016768466.1 putative leucine-rich repeat-containing protein DDB_G0290503	55.696	XP_024888969.1 THAP domain-containing protein 4-like	-0.176796	0.956537	0.583508	0.851334	-0.285542	NA	0.605879	NA			-1.52414	NA
C.osakensis_01401					24.809	XP_024872150.1 52 kDa repressor of the inhibitor of the protein kinase-like, partial	1.40923	0.0114044	0.183364	0.711973	-0.145175	0.859955	0.548534	0.357747			0.553749	0.355273
C.osakensis_01402			39.506	XP_016768466.1 putative leucine-rich repeat-containing protein DDB_G0290503	53.165	XP_024888969.1 THAP domain-containing protein 4-like	-5.33503	0.00443899	-2.98536	0.00103945	-2.83153	0.448142	3.39436	NA			-3.37283	0.0207456
C.osakensis_01403					47.594	XP_024871220.1 putative uncharacterized protein DDB_G0282133
C.osakensis_01404					50.735	XP_024885042.1 uncharacterized protein K02A2.6-like	-2.08621	NA	0.273518	0.945495	-1.49541	NA	2.56609	NA			-1.18622	0.697872
C.osakensis_01405							NA	NA	-1.59036	NA	NA	NA	NA	NA			NA	NA
C.osakensis_01406					39.13	XP_024882116.1 uncharacterized protein LOC112461197, partial	-0.136894	0.863933	1.30076	0.0183055	-0.0623721	0.960309	0.447521	0.578568			1.93001	0.0233778
C.osakensis_01407					54.737	XP_024867550.1 protein NYNRIN-like	0.752235	NA	-0.957421	NA	0.611186	NA	-0.593133	NA			-5.17057	0.00799932
C.osakensis_01408					92.701	XP_024889397.1 uncharacterized protein LOC112465861	-3.286	0.14546	-1.36071	0.472698	-0.266078	NA	2.49481	NA			-2.85813	0.03485
C.osakensis_01409	24.194	NP_608782.1 Pif1 DNA helicase, isoform A	25.095	XP_393890.1 ATP-dependent DNA helicase PIF1	65.185	XP_024893589.1 LOW QUALITY PROTEIN: ATP-dependent DNA helicase PIF5-like, partial	-2.90931	0.13083	-3.45551	0.101248	-0.145424	NA	-1.17076	NA			2.50666	0.0840183
C.osakensis_01410	26.087	NP_648146.1 uncharacterized protein Dmel_CG7492			64.497	XP_024873223.1 uncharacterized protein LOC112455499	0.251427	0.935159	-2.72454	0.455761	-0.912222	0.819503	-2.59434	NA			-3.59185	0.314948
C.osakensis_01411					55.903	XP_024876664.1 uncharacterized protein LOC112457708
C.osakensis_01412					54.545	XP_024882218.1 uncharacterized protein LOC112461270	-0.303005	NA	2.37442	0.0672584	-1.25202	NA	3.83636	0.0522669			-3.39499	0.369122
C.osakensis_01413	36.62	NP_001368967.1 uncharacterized protein Dmel_CG32813, isoform O	36.486	XP_006561659.1 myb/SANT-like DNA-binding domain-containing protein 3	54.255	XP_024887981.1 uncharacterized protein LOC112464918	-2.6811	NA	-1.5819	NA	-2.38993	NA	NA	NA			-2.21922	0.683303
C.osakensis_01414					49.333	XP_024887981.1 uncharacterized protein LOC112464918	NA	NA	-1.26638	NA	-2.92394	NA	NA	NA			NA	NA
C.osakensis_01415
C.osakensis_01416					87.826	XP_024870763.1 uncharacterized protein LOC112453938	-1.17132	NA	0.574312	NA	NA	NA	1.28048	NA			-1.64916	0.673766
C.osakensis_01417
C.osakensis_01418					76.228	XP_024882124.1 uncharacterized protein LOC112461203
C.osakensis_01419					52.041	XP_024875223.1 uncharacterized protein LOC112456724	1.51809	0.686439	-1.96591	0.409043	1.46542	NA	-0.344855	NA			-0.981798	0.727578
C.osakensis_01420
C.osakensis_01421					76.603	XP_024875305.1 uncharacterized protein LOC112456785
C.osakensis_01422					58.681	XP_024891060.1 uncharacterized protein LOC112466931
C.osakensis_01423					61.333	XP_024881772.1 uncharacterized protein LOC112460998
C.osakensis_01424	71.968	NP_651281.1 uncharacterized protein Dmel_CG13630	86.133	XP_393865.2 methionine aminopeptidase 1	97.09	XP_024877510.1 methionine aminopeptidase 1 isoform X2	0.123811	0.512581	0.212851	0.352528	-0.085616	0.777535	-0.143555	0.635768			-0.193307	0.441371
C.osakensis_01425	71.795	NP_647981.1 Esa1-associated factor 6	76.923	XP_001120359.2 chromatin modification-related protein MEAF6	97.685	XP_024877490.1 chromatin modification-related protein MEAF6	0.12872	0.711745	0.19746	0.56563	-0.154558	0.758315	0.0960472	0.86715			0.293308	0.333593
C.osakensis_01426	40.09	NP_648905.1 Ubiquinol-cytochrome c reductase core protein 2, isoform A	62.838	XP_625050.3 cytochrome b-c1 complex subunit 2, mitochondrial	84.277	XP_024877480.1 cytochrome b-c1 complex subunit 2, mitochondrial	1.16804	1.23183e-15	1.18438	1.59171e-08	-0.0475844	0.828857	-0.156457	0.397348			-2.9507	6.00877e-46
C.osakensis_01427			40.422	XP_016771705.1 uncharacterized protein LOC100579005	86.943	XP_024877412.1 uncharacterized protein LOC112458190 isoform X1	-2.5171	9.27377e-06	-2.62333	2.14112e-05	0.187002	0.932064	0.0877953	0.970588			-4.21009	0.000429208
C.osakensis_01428	41.758	NP_650069.2 uncharacterized protein Dmel_CG6723	55.178	XP_394160.3 sodium-coupled monocarboxylate transporter 2	88.721	XP_024877414.1 sodium-coupled monocarboxylate transporter 1-like isoform X1	-4.22062	2.88373e-05	-8.52404	1.63182e-11	1.8	NA	-1.83657	NA			-6.11845	1.12252e-07
C.osakensis_01429							-6.61996	1.31727e-05	-7.43759	1.11291e-07	NA	NA	NA	NA			-5.7289	1.33055e-05
C.osakensis_01430	51.745	NP_650256.2 uncharacterized protein Dmel_CG7966	72.103	NP_001229508.1 selenium-binding protein 1-like	94.77	XP_024877416.1 methanethiol oxidase	-2.89417	3.10959e-45	-2.25458	5.10908e-14	0.810297	5.32014e-05	-0.60645	0.00416115			-4.05551	9.48353e-38
C.osakensis_01431	39.881	NP_572358.1 muscarinic acetylcholine Receptor, C-type	23.846	XP_397139.3 octopamine receptor beta-1R	80.879	XP_024877420.1 D(3) dopamine receptor isoform X2	0.651571	0.122181	0.0699712	0.927337	0.0891257	0.920459	-0.488499	0.573813			2.11576	4.62477e-07
C.osakensis_01432	52.301	NP_001138185.2 uncharacterized protein Dmel_CG43347, isoform C	56.041	XP_006565802.2 uncharacterized protein LOC727150 isoform X1	77.564	XP_024877423.1 uncharacterized protein LOC112458196 isoform X1	-0.15654	0.517067	-0.235003	0.481375	0.470326	0.0740803	0.0558727	0.900076			-0.264237	0.431657
C.osakensis_01433					77.778	XP_024877575.1 uncharacterized protein LOC112458263	3.43048	0.27172	3.7819	0.123371	0.130731	0.976218	0.929479	0.77557			-2.54359	0.596037
C.osakensis_01434					91.667	XP_024877613.1 neuropeptide-like 3	-4.09264	0.218903	-3.03252	0.240172	NA	NA	2.37514	NA			-4.5298	0.0420947
C.osakensis_01435	42.993	NP_524160.2 absent, small, or homeotic discs 1, isoform B	70.985	XP_006565762.1 histone-lysine N-methyltransferase ash1 isoform X1	91.982	XP_024877556.1 histone-lysine N-methyltransferase ash1	0.0218489	0.952644	0.00868129	0.983016	0.527026	0.0120162	0.270323	0.438745			0.435457	0.109348
C.osakensis_01436			84.255	XP_394040.3 ciliogenesis and planar polarity effector 2	91.525	XP_024877434.1 REM2- and Rab-like small GTPase 1	-1.78544	6.99468e-12	-0.445661	0.295439	-0.731062	0.0927457	0.570081	0.299761			-0.574824	0.259775
C.osakensis_01437			52.607	XP_016771904.2 MATH and LRR domain-containing protein PFE0570w, partial	66.944	XP_024877553.1 uncharacterized protein LOC112458250	-0.901517	0.0110591	-0.551844	0.157373	0.35085	0.380749	0.065253	0.913627			0.791164	0.0024267
C.osakensis_01438	41.146	NP_611506.2 Leucine-rich tendon-specific protein, isoform B	70.765	XP_006563054.2 toll-like receptor Tollo isoform X1	83.353	XP_024877514.1 toll-like receptor 6 isoform X1	-3.22968	6.43433e-06	-1.77353	0.00798278	0.408586	0.878324	0.828193	0.65371			-2.58905	0.00907923
C.osakensis_01439	48.876	NP_476637.1 adenine phosphoribosyltransferase, isoform A	70.621	XP_397043.2 adenine phosphoribosyltransferase	88.136	XP_024877522.1 adenine phosphoribosyltransferase isoform X2	0.774439	0.0032194	0.770554	0.00972839	-0.202826	0.579989	0.123167	0.78609			0.566627	0.151879
C.osakensis_01440	51.887	NP_723812.1 uncharacterized protein Dmel_CG31855, isoform A	84.466	XP_393473.1 DET1- and DDB1-associated protein 1	97.087	XP_024877494.1 DET1- and DDB1-associated protein 1 isoform X2	0.723867	0.00178479	0.47687	0.0894948	-0.329465	0.215639	-0.022952	0.969021			0.498701	0.0918884
C.osakensis_01441	39.823	NP_726426.1 tamo, isoform A	70.755	XP_026300995.1 uncharacterized protein LOC100577050 isoform X1	92.698	XP_024877467.1 uncharacterized protein LOC112458216	0.737216	2.57952e-05	0.586424	0.0385273	0.0427331	0.91178	-0.0123	0.984908			0.134052	0.714519
C.osakensis_01442	27.397	NP_649649.1 uncharacterized protein Dmel_CG10286	49.765	XP_006563097.2 HEAT repeat-containing protein 3	80.156	XP_024877472.1 HEAT repeat-containing protein 3 isoform X2	0.526774	0.00240019	0.335082	0.264892	-0.224756	0.333947	0.0718906	0.883409			0.576035	0.0253195
C.osakensis_01443					75.182	XP_024877474.1 uncharacterized protein LOC112458220 isoform X1
C.osakensis_01444	60.042	NP_609887.1 uncharacterized protein Dmel_CG10413, isoform A	87.053	XP_395129.4 solute carrier family 12 member 9	96.835	XP_024877503.1 solute carrier family 12 member 9	0.672857	2.92169e-06	0.635859	0.000467564	-0.081955	0.770817	-0.0450229	0.890461			1.58088	5.60653e-13
C.osakensis_01445	52.312	NP_610914.2 uncharacterized protein Dmel_CG16935, isoform A	66.938	XP_395130.4 enoyl-[acyl-carrier-protein] reductase, mitochondrial	86.352	XP_024877546.1 enoyl-[acyl-carrier-protein] reductase, mitochondrial-like	0.367287	0.00836967	0.405338	0.0352169	-0.36602	0.00140778	0.284367	0.0524523			-0.813461	0.00368026
C.osakensis_01446	27.184	NP_610730.1 SET and MYND domain containing, class 4, member 4	62.893	XP_001122116.2 SET and MYND domain-containing protein 4 isoform X1	88.612	XP_024877449.1 SET and MYND domain-containing protein 4-like	-1.55871	3.33621e-09	-1.50574	2.36396e-07	0.00248882	0.996422	0.349365	0.536273			-0.791658	0.000204205
C.osakensis_01447	45.161	NP_572683.1 uncharacterized protein Dmel_CG42249, isoform B	70.132	XP_006564869.1 apyrase isoform X1	91.667	XP_024877455.1 apyrase	-4.7475	5.0892e-37	-5.47199	1.86578e-40	-0.829605	0.522362	0.665802	0.632502			-0.790929	0.308971
C.osakensis_01448			42.857	XP_397501.4 uncharacterized protein LOC408473	86.824	XP_024877457.1 uncharacterized protein LOC112458210	0.717792	0.000360631	0.0440223	0.877253	0.152256	0.552023	-0.28369	0.255286			0.588101	0.0101711
C.osakensis_01449	40.478	NP_572289.2 uncharacterized protein Dmel_CG5937, isoform D	80.522	XP_006564926.1 brefeldin A-inhibited guanine nucleotide-exchange protein 3 isoform X3	96.738	XP_024877577.1 brefeldin A-inhibited guanine nucleotide-exchange protein 3 isoform X2	0.754951	0.000158562	0.204182	0.533755	0.448711	0.0515398	0.423381	0.182411			-6.00017	1.05029e-63
C.osakensis_01450
C.osakensis_01451	67.48	NP_001036285.2 runt related A, isoform B	90.964	XP_394014.2 runt-related transcription factor 1 isoform X3	98.589	XP_024877595.1 runt-related transcription factor 1-like isoform X3	2.50161	0.000380066	0.100614	0.918552	0.401203	0.693243	-1.13701	0.171463			-7.17812	1.4842e-07
C.osakensis_01452
C.osakensis_01453	49.756	NP_611572.2 uncharacterized protein Dmel_CG30392, isoform A	80.569	XP_394012.1 ceramide-1-phosphate transfer protein isoform X2	90.521	XP_024877610.1 ceramide-1-phosphate transfer protein	0.0693389	0.852026	-0.053932	0.914239	-0.314701	0.552516	0.36055	0.552346			0.126473	0.793704
C.osakensis_01454			56.039	XP_003250547.2 uncharacterized protein LOC100578776 isoform X1	80.709	XP_024877579.1 uncharacterized protein LOC112458265 isoform X1	-1.21009	4.04818e-08	-0.906798	0.000213882	-0.37998	0.172532	1.39202	8.35246e-11			-1.47049	6.7906e-07
C.osakensis_01455	60	NP_611167.2 uncharacterized protein Dmel_CG8910	88.462	XP_026300974.1 chromatin assembly factor 1 subunit A-B isoform X1	97.448	XP_024877562.1 uncharacterized protein LOC112458256 isoform X1	-7.30106	2.26863e-07	-7.11806	6.52724e-07	NA	NA	NA	NA			-9.5768	1.12514e-13
C.osakensis_01456	51.434	NP_609963.1 alkaline phosphatase 12, isoform A	71.321	XP_006564964.1 alkaline phosphatase	91.969	XP_024877561.1 alkaline phosphatase isoform X2	1.11083	6.77668e-11	1.55364	1.16366e-11	-0.0993909	0.750269	-0.335845	0.147559			-0.598608	0.29175
C.osakensis_01457							-3.17458	2.92205e-06	-1.85861	0.0774539	0.864069	0.73343	-0.515328	0.834792			2.81532	4.93386e-12
C.osakensis_01458							NA	NA	-1.42099	NA	NA	NA	NA	NA			3.74127	0.0426944
C.osakensis_01459			84.293	XP_026300904.1 uncharacterized protein LOC100578877	95.833	XP_024877461.1 uncharacterized protein LOC112458214	0.824519	0.192572	-2.914	0.00171505	1.52022	0.0191548	-3.74607	1.14611e-05			-5.21507	3.26903e-21
C.osakensis_01460	63.721	NP_523969.1 N-myristoyl transferase	87.924	XP_624861.2 glycylpeptide N-tetradecanoyltransferase 1	97.872	XP_024877459.1 glycylpeptide N-tetradecanoyltransferase 1	-0.37041	0.0199514	-0.0712601	0.801092	-0.0806032	0.777966	-0.103767	0.763552			-0.28017	0.260446
C.osakensis_01461			56.734	NP_001011619.1 hyaluronidase precursor	88.235	XP_024877572.1 hyaluronidase-like	4.10545	1.9e-27	3.95754	4.43174e-44	-0.693325	0.00101592	0.777872	0.000285932			-0.735492	0.331068
C.osakensis_01462			72.615	XP_026300654.1 hyaluronidase isoform X1	95.268	XP_024877574.1 cyclin-dependent kinase 8-like	3.70629	2.54242e-195	2.68538	4.39569e-52	0.104165	0.598609	-0.432678	0.00311908			2.7984	4.39726e-29
C.osakensis_01463	49.302	NP_995587.1 anne boleyn, isoform G	81.981	XP_394006.4 probable cation-transporting ATPase 13A3 isoform X1	92.467	XP_024877569.1 probable cation-transporting ATPase 13A3 isoform X2	1.38483	5.46496e-32	1.02099	1.02829e-09	0.296572	0.0423253	-0.16771	0.387977			0.0505426	0.845863
C.osakensis_01464	64.356	NP_610234.3 uncharacterized protein Dmel_CG3420, isoform A	65.741	XP_006565002.1 CDGSH iron-sulfur domain-containing protein 3, mitochondrial	82.482	XP_024877523.1 CDGSH iron-sulfur domain-containing protein 3, mitochondrial	0.0754231	0.819484	0.792455	0.00176741	-0.483215	0.0597933	0.0192019	0.974458			-0.23845	0.50421
C.osakensis_01465	28.916	NP_611939.1 uncharacterized protein Dmel_CG13587	52.846	XP_001123126.4 uncharacterized protein LOC727418 isoform X1	77.612	XP_024877641.1 uncharacterized protein LOC112458295	-2.737	0.394456	1.2479	0.803915	-2.67916	NA	1.63889	NA			-2.17308	0.523503
C.osakensis_01466			53.738	XP_016771718.2 lymphocyte expansion molecule-like	81.148	XP_024877499.1 uncharacterized protein LOC112458231	-2.89722	0.246799	-2.91193	0.222502	0.611186	NA	0.462505	NA			2.61675	0.00668412
C.osakensis_01467
C.osakensis_01468	70.956	NP_723721.1 paired, isoform B	74.704	XP_006563032.1 protein gooseberry	96.066	XP_024877628.1 protein gooseberry-like isoform X4	-2.63548	0.0128273	-3.17731	0.00268759	-0.0904615	0.980642	0.161703	0.972102			5.54008	7.96174e-16
C.osakensis_01469	32.941	NP_611060.2 uncharacterized protein Dmel_CG8249, isoform A	60.714	XP_026300778.1 facilitated trehalose transporter Tret1-2 homolog	85.172	XP_024877636.1 facilitated trehalose transporter Tret1-2 homolog isoform X1	-2.54386	0.0114576	-5.31082	3.9352e-24	2.55707	0.0873862	-2.55394	0.0757462			-5.10682	1.0889e-16
C.osakensis_01470	57.619	NP_724335.2 defective transmitter release	82.32	XP_026300978.1 probable serine/threonine-protein kinase kinX	77.347	XP_024877635.1 dynein assembly factor 1, axonemal homolog
C.osakensis_01471			35.86	XP_026300977.1 DNA ligase 1 isoform X2	76.389	XP_024877635.1 dynein assembly factor 1, axonemal homolog	1.14107	0.211623	0.338965	0.849467	5.0357	0.00346871	-1.95773	0.129783			-4.63343	0.000967137
C.osakensis_01472	79.648	NP_726408.1 seizure, isoform B	89.387	XP_016771765.1 potassium voltage-gated channel subfamily H member 2 isoform X11	96.985	XP_024877543.1 potassium voltage-gated channel subfamily H member 2 isoform X16	2.41825	5.51218e-19	2.85065	2.80478e-22	0.564289	0.00140213	-0.0482257	0.874886			0.377481	0.451531
C.osakensis_01473	51.515	NP_001263005.1 uncharacterized protein Dmel_CG14257, isoform C	32.628	XP_026299959.1 uncharacterized protein LOC726758	80.134	XP_024877545.1 uncharacterized protein LOC112458246	1.17793	0.188887	-0.673408	0.706733	1.66188	0.170272	-2.27923	0.0792622			-2.88554	0.00123136
C.osakensis_01474	55.486	NP_611383.1 uncharacterized protein Dmel_CG15084	75.641	XP_623589.2 coiled-coil domain-containing protein 130 homolog	92.532	XP_024877491.1 coiled-coil domain-containing protein 130 homolog	0.0558532	0.87539	0.112306	0.769631	-0.0821739	0.87453	0.111976	0.815798			-0.154712	0.615584
C.osakensis_01475	33.881	NP_001097315.1 O/E-associated zinc finger protein, isoform B	72.214	XP_026300883.1 zinc finger protein 423 isoform X1	93.677	XP_024877557.1 zinc finger protein 423 homolog isoform X1	-4.55303	6.42527e-90	-3.1927	2.04901e-14	1.01548	0.17288	-0.0777089	0.948627			-1.11935	0.000446181
C.osakensis_01476	49.333	NP_647701.1 uncharacterized protein Dmel_CG9018, isoform A	92.647	XP_396379.4 regulation of nuclear pre-mRNA domain-containing protein 1B isoform X1	91.471	XP_024877524.1 regulation of nuclear pre-mRNA domain-containing protein 1B	0.036469	0.884586	0.0205062	0.951382	0.0645052	0.87453	-0.0300532	0.954944			1.29927	4.81151e-08
C.osakensis_01477	40.426	NP_649246.1 uncharacterized protein Dmel_CG13251	59.954	XP_026300791.1 uncharacterized protein DDB_G0284459-like isoform X4	89.732	XP_024877619.1 myb-like protein X isoform X3	-4.99878	0.00285073	-5.30679	0.000507856	0.611186	NA	0.318703	NA			-8.74181	2.1138e-11
C.osakensis_01478	43.75	NP_996042.1 uncharacterized protein Dmel_CG6216	70.775	XP_026300792.1 uncharacterized protein LOC550958	95.423	XP_024877623.1 uncharacterized protein LOC112458284	-4.76763	0.0266457	-5.44813	0.00234236	NA	NA	NA	NA			-6.64167	2.31967e-06
C.osakensis_01479	67.323	NP_649243.1 uncharacterized protein Dmel_CG4858	90.769	XP_393995.1 cytosolic Fe-S cluster assembly factor NUBP2 homolog	98.077	XP_024877624.1 cytosolic Fe-S cluster assembly factor NUBP2 homolog	0.723383	1.7958e-06	0.743392	0.0107096	-0.291693	0.113712	-0.112685	0.799618			0.717259	0.0073828
C.osakensis_01480			41.584	XP_006566537.1 uncharacterized protein LOC102656725			-1.09509	0.00317554	-0.229403	0.484319	-0.721827	0.0252786	0.722811	0.0332415			-0.416781	0.546663
C.osakensis_01481	33.137	NP_611462.1 uncharacterized protein Dmel_CG9864, isoform A	65.666	XP_006566538.1 vesicular glutamate transporter 2.1 isoform X1	90.727	XP_024889080.1 sialin-like isoform X1	-2.58274	9.79334e-11	-2.38629	6.08955e-07	1.18526	0.248897	0.611159	0.513009			-1.34577	0.00768318
C.osakensis_01482	31.132	NP_001286137.1 uncharacterized protein Dmel_CG14464, isoform D	70.732	XP_001121670.2 ARL14 effector protein	92.701	XP_024889238.1 ARL14 effector protein	0.168631	0.635833	0.277061	0.602508	-0.233438	0.662542	-0.0335867	0.970618			-0.50149	0.270256
C.osakensis_01483	82.022	NP_649948.1 uncharacterized protein Dmel_CG8500, isoform A	96.429	XP_016769110.1 GTP-binding protein Di-Ras2 isoform X2	99.49	XP_024889220.1 GTP-binding protein Di-Ras2	-6.43996	5.38112e-05	-3.04087	0.00294638	NA	NA	4.29123	NA			-6.73476	6.12003e-08
C.osakensis_01484	44.351	NP_524428.1 doublesex-Mab related 93B	64.691	XP_006563842.1 doublesex- and mab-3-related transcription factor A2	90.909	XP_024889166.1 doublesex- and mab-3-related transcription factor A2-like isoform X2	-0.907613	0.778694	-2.594	0.581869	-1.25073	NA	-1.35234	NA			-4.60851	0.0421839
C.osakensis_01485	73.451	NP_730957.1 vacuolar H[+]-ATPase 26kD subunit, isoform A	83.628	XP_625098.1 V-type proton ATPase subunit E	91.15	XP_024889198.1 V-type proton ATPase subunit E	2.75321	2.35932e-117	1.87484	3.34946e-17	-0.22835	0.0967048	0.218689	0.218184			0.968144	5.42627e-05
C.osakensis_01486	48.986	NP_610000.1 uncharacterized protein Dmel_CG10463	73.089	XP_006559529.1 tRNA-dihydrouridine(47) synthase [NAD(P)(+)]-like	91.324	XP_024889056.1 tRNA-dihydrouridine(47) synthase [NAD(P)(+)]-like	-0.231342	0.263114	0.0291212	0.929167	-0.18034	0.536448	0.499848	0.0181658			0.388639	0.246499
C.osakensis_01487	63.693	NP_001303449.2 frayed, isoform J	80.781	XP_006559523.1 serine/threonine-protein kinase OSR1 isoform X2	93.491	XP_024889038.1 serine/threonine-protein kinase OSR1-like isoform X2	0.314912	0.0580972	0.0813995	0.755438	0.238486	0.274805	-0.129443	0.69738			0.193179	0.503166
C.osakensis_01488	40.637	NP_610399.1 beta-1,3-Galactosyltransferase II	71.605	XP_006559585.1 beta-1,3-galactosyltransferase 6	89.426	XP_024889278.1 beta-1,3-galactosyltransferase 6	0.103936	0.853845	-0.889562	0.139325	0.443181	0.659778	-0.856332	0.287339			-0.716491	0.212832
C.osakensis_01489	40.667	NP_724392.1 meiosis regulator and mRNA stability factor 1, isoform A	65.111	XP_026300745.1 meiosis regulator and mRNA stability factor 1	91.281	XP_024889312.1 meiosis regulator and mRNA stability factor 1 isoform X1	-0.603338	0.0882252	-0.51261	0.141402	0.600836	0.00111747	0.128279	0.703802			-0.29228	0.382317
C.osakensis_01490	32.812	NP_001287017.1 nudE, isoform F	82.39	XP_393385.3 nuclear distribution protein nudE-like 1-A	97.771	XP_024889377.1 nuclear distribution protein nudE-like 1-A	0.220843	0.224152	-0.021425	0.934753	0.00585487	0.987308	0.0774675	0.829262			-0.109391	0.8007
C.osakensis_01491							-3.66874	0.212477	-2.78704	0.527517	-3.54484	NA	NA	NA			0.261712	0.926467
C.osakensis_01492							NA	NA	-0.33654	NA	NA	NA	NA	NA			NA	NA
C.osakensis_01493
C.osakensis_01494	51.795	NP_001014484.2 uncharacterized protein Dmel_CG15279, isoform D	69.097	XP_026300908.1 sodium-dependent nutrient amino acid transporter 1	85.484	XP_024889580.1 sodium-dependent nutrient amino acid transporter 1-like	-6.21888	9.00065e-30	-6.97219	8.64084e-10	-0.180484	0.961234	-1.661	0.655495			-3.89764	2.46376e-29
C.osakensis_01495	50.833	NP_001014484.2 uncharacterized protein Dmel_CG15279, isoform D	68.994	XP_001121271.2 sodium-dependent nutrient amino acid transporter 1 isoform X1	90.968	XP_024889000.1 sodium-dependent nutrient amino acid transporter 1-like	-5.09512	1.01484e-15	-4.30873	1.0393e-13	-0.930877	0.692802	0.860873	0.739593			2.32108	1.56091e-06
C.osakensis_01496	51.429	NP_477025.1 pavarotti	45.946	XP_001120622.3 kinesin-like protein KIF23 isoform X1	69.917	XP_024889560.1 kinesin-like protein KIF23 isoform X1	-4.39708	5.56122e-14	-3.40765	3.52801e-09	0.0671652	0.979899	0.463345	0.854146			1.29914	0.0153594
C.osakensis_01497	49.014	NP_569963.1 uncharacterized protein Dmel_CG11596, isoform A	81.17	XP_006564998.2 carnosine N-methyltransferase isoform X2	93.182	XP_024889513.1 carnosine N-methyltransferase	-0.542875	0.0411066	-0.123196	0.715812	-0.105819	0.846833	0.387885	0.330256			-0.331778	0.355796
C.osakensis_01498	35.538	NP_648048.1 vacuolar protein sorting 8	78.111	XP_026295005.1 vacuolar protein sorting-associated protein 8 homolog isoform X1	95.231	XP_024889432.1 vacuolar protein sorting-associated protein 8 homolog isoform X1	-0.303541	0.109055	-0.288582	0.30388	0.121273	0.754553	-0.148276	0.722015			0.73678	0.00115942
C.osakensis_01499	44.33	NP_609837.1 uncharacterized protein Dmel_CG15141	72.911	XP_016768585.1 putative E3 ubiquitin-protein ligase UBR7	92.737	XP_024893591.1 putative E3 ubiquitin-protein ligase UBR7 isoform X2	0.179726	0.313579	0.13108	0.698648	0.17058	0.488815	-0.198872	0.570739			0.784089	0.0127117
C.osakensis_01500	44.928	NP_001286703.1 uncharacterized protein Dmel_CG44249	61.803	XP_006560063.1 RNA-binding protein 40	87.939	XP_024874872.1 RNA-binding protein 40	0.0319027	0.90661	-0.249882	0.437014	-0.0016384	0.996962	0.0900306	0.869297			0.694638	0.0933292
C.osakensis_01501	78.137	NP_649835.1 chaperonin containing TCP1 subunit 7	87.454	XP_006565530.1 T-complex protein 1 subunit eta	94.27	XP_024874871.1 T-complex protein 1 subunit eta	0.211511	0.171301	0.049532	0.86931	-0.102486	0.635176	0.134479	0.638004			0.388785	0.156895
C.osakensis_01502			64.228	XP_016771853.1 dolichyldiphosphatase 1			0.639766	0.0188244	-0.249225	0.46892	0.199164	0.633169	-0.414136	0.257468			0.797067	0.013769
C.osakensis_01503	55.89	NP_725873.1 endophilin B, isoform B	79.88	XP_006557606.1 endophilin-B1 isoform X2	92.562	XP_024878959.1 endophilin-B1-like	-0.491931	0.00519984	-0.017113	0.950941	0.100163	0.744974	-0.240549	0.361966			-0.18454	0.593597
C.osakensis_01504					39.655	XP_024879850.1 nucleolar and coiled-body phosphoprotein 1-like	-1.19314	0.230181	-1.50717	0.0343112	0.456004	0.86023	0.476619	0.827921			-1.91006	0.000304194
C.osakensis_01505	45.308	NP_001263083.1 dim gamma-tubulin 1, isoform B	83.102	XP_625082.2 KAT8 regulatory NSL complex subunit 2 isoform X2	93.631	XP_024874647.1 KAT8 regulatory NSL complex subunit 2 isoform X2	-1.13056	1.15618e-08	-0.395359	0.121075	0.0284884	0.953274	0.280464	0.395265			-0.616573	0.1108
C.osakensis_01506	44.569	NP_649161.1 uncharacterized protein Dmel_CG8004	76.336	XP_001122107.2 metaxin-2 isoform X2	96.715	XP_024874650.1 metaxin-2 isoform X3	1.66643	6.86984e-20	1.55238	7.13057e-11	-0.23324	0.343572	-0.24076	0.384777			-0.110072	0.793411
C.osakensis_01507	36.364	NP_649554.1 uncharacterized protein Dmel_CG2926, isoform A	55.616	NP_001229385.1 E3 ubiquitin-protein ligase UHRF1	68.606	XP_024868248.1 E3 ubiquitin-protein ligase UHRF1-like	0.699252	0.000331391	0.242278	0.363727	0.17878	0.594517	0.100093	0.811581			0.643805	0.0364139
C.osakensis_01508	58.578	NP_732936.1 mitochondrial Rho, isoform D	90.431	XP_026299528.1 mitochondrial Rho GTPase isoform X3	98.565	XP_024874594.1 mitochondrial Rho GTPase isoform X2	-0.164912	0.419061	-0.132939	0.592122	0.0346155	0.920459	-0.00804436	0.987713			-0.082419	0.779381
C.osakensis_01509	73.984	NP_611334.1 uncharacterized protein Dmel_CG5189, isoform A	95.238	XP_026299502.1 ragulator complex protein LAMTOR2	99.206	XP_024874598.1 ragulator complex protein LAMTOR2	-0.389334	0.103638	0.177439	0.560354	0.0436466	0.924905	0.0450725	0.925667			0.688889	0.0198244
C.osakensis_01510			98.03	XP_026299504.1 glucose-induced degradation protein 4 homolog	100	XP_024874629.1 glucose-induced degradation protein 4 homolog	0.216294	0.362578	0.123948	0.678239	-0.0748622	0.796621	-0.0432519	0.924887			0.352653	0.201691
C.osakensis_01511	60.714	NP_001261702.1 forkhead box K, isoform O	87.257	XP_006572375.1 forkhead box protein K1 isoform X2	98.224	XP_024874619.1 forkhead box protein K1 isoform X1	0.708397	7.11285e-09	0.322503	0.191919	0.300233	0.0206718	0.11954	0.719386			1.72975	1.60975e-22
C.osakensis_01512	27.107	NP_648537.2 Grip163	42.39	XP_006572370.2 gamma-tubulin complex component 6 isoform X2	88.097	XP_024874610.1 gamma-tubulin complex component 6	0.616314	3.83459e-05	0.29755	0.146442	0.0754131	0.784154	-0.0484019	0.873009			0.574485	0.00943722
C.osakensis_01513	24.821	NP_001260922.1 uncharacterized protein Dmel_CG33671, isoform B	35.208	XP_016773354.1 mevalonate kinase isoform X2	43.018	XP_024874660.1 mevalonate kinase-like
C.osakensis_01514	26.024	NP_001260922.1 uncharacterized protein Dmel_CG33671, isoform B	36.79	XP_016773354.1 mevalonate kinase isoform X2	43.498	XP_024874660.1 mevalonate kinase-like
C.osakensis_01515	24.939	NP_001260922.1 uncharacterized protein Dmel_CG33671, isoform B	36.609	XP_016773354.1 mevalonate kinase isoform X2	42.282	XP_024874660.1 mevalonate kinase-like	-4.3347	0.099818	NA	NA	0.611186	NA	-0.593133	NA			-3.8943	0.265582
C.osakensis_01516	25.532	NP_001260922.1 uncharacterized protein Dmel_CG33671, isoform B	36.946	XP_016773354.1 mevalonate kinase isoform X2	41.704	XP_024874660.1 mevalonate kinase-like	-5.71851	0.082882	NA	NA	NA	NA	NA	NA			-3.70796	0.296549
C.osakensis_01517	61.634	NP_995921.2 uncharacterized protein Dmel_CG34370, isoform H	76.791	XP_392665.3 uncharacterized protein LOC409139	97.441	XP_024874614.1 uncharacterized protein LOC112456361 isoform X1	-7.25713	1.08831e-07	-7.64901	2.73827e-09	-1.27418	NA	0.459249	NA			-10.2607	6.30909e-16
C.osakensis_01518	51.261	NP_727150.1 innexin 2, isoform B	47.5	XP_003251671.1 innexin inx2	93.132	XP_024874625.1 innexin inx2-like	0.752235	NA	-1.24576	NA	0.611186	NA	-0.593133	NA			-2.01616	0.483159
C.osakensis_01519	95.571	NP_523795.2 beta-Tubulin at 56D, isoform B	99.326	XP_026300740.1 tubulin beta chain isoform X2	99.776	XP_024874622.1 tubulin beta chain	4.65815	0.0258223	-3.54811	0.201811	4.51322	0.0691607	-4.49791	0.080267			-2.63767	0.586562
C.osakensis_01520					73.643	XP_024874630.1 cuticle protein 10.6-like	-0.399362	0.551591	1.54923	0.112716	1.14966	0.176354	-0.754227	0.488712			-4.70138	2.87595e-06
C.osakensis_01521							-4.03398	0.230728	-3.69395	0.172108	NA	NA	NA	NA			NA	NA
C.osakensis_01522			41.25	XP_006565786.2 pupal cuticle protein PCP52	93.939	XP_024874633.1 classical arabinogalactan protein 3-like	-6.17895	0.000419696	-1.06789	0.745874	NA	NA	2.10779	NA			NA	NA
C.osakensis_01523	45.892	NP_001036609.1 uncharacterized protein Dmel_CG4998, isoform B	49.56	XP_016771883.1 uncharacterized protein LOC408494 isoform X1	79.619	XP_024874635.1 uncharacterized protein LOC112456373	-5.44705	8.24627e-43	0.080451	0.952016	1.50763	0.355622	-0.625191	0.74432			-5.61835	7.47597e-06
C.osakensis_01524	46.067	NP_524104.2 mitochondrial ribosomal protein S34	57.297	XP_392037.1 uncharacterized protein LOC408493	81.122	XP_024874635.1 uncharacterized protein LOC112456373	0.80397	0.00381867	1.07834	1.07547e-05	-0.117331	0.71831	-0.0164046	0.974282			0.110674	0.769452
C.osakensis_01525					67.843	XP_024874618.1 titin-like isoform X2	-0.111007	0.901005	-0.112223	0.921528	0.894677	0.500602	-0.362471	0.815461			-1.7906	0.0125344
C.osakensis_01526	38.169	NP_572360.1 uncharacterized protein Dmel_CG4557	62	XP_006565796.1 TATA element modulatory factor isoform X2	91.241	XP_024874592.1 uncharacterized protein LOC112456349	-0.154093	0.327306	-0.0457842	0.861788	0.171909	0.438616	0.372947	0.07338			0.52647	0.0805033
C.osakensis_01527			43.165	XP_026301747.1 uncharacterized protein LOC102656055	75.24	XP_024874592.1 uncharacterized protein LOC112456349	-3.1811	2.14437e-18	-0.874462	0.0337475	0.637088	0.347011	0.679983	0.279519			-0.299741	0.501227
C.osakensis_01528					88.994	XP_024874592.1 uncharacterized protein LOC112456349	-1.31883	7.48357e-05	0.329207	0.131195	-0.058034	0.840604	-0.32105	0.0861271			0.377845	0.270284
C.osakensis_01529	75.862	NP_476594.1 infertile crescent, isoform A	83.699	XP_026301533.1 sphingolipid delta(4)-desaturase DES1 isoform X1	90.966	XP_024874587.1 sphingolipid delta(4)-desaturase DES1	-0.0895151	0.788605	0.00859058	0.982078	-0.0465841	0.903736	0.0970681	0.800155			0.0334656	0.920624
C.osakensis_01530	32.665	NP_648431.3 uncharacterized protein Dmel_CG7839	58.764	XP_006566938.1 CCAAT/enhancer-binding protein zeta	84.692	XP_024874584.1 CCAAT/enhancer-binding protein zeta	-0.463378	0.0353003	-0.291629	0.224324	-0.0201817	0.961276	-0.072895	0.857393			0.482271	0.0443279
C.osakensis_01531	64.156	NP_001097924.1 uncharacterized protein Dmel_CG5028, isoform D	87.99	XP_393876.1 isocitrate dehydrogenase [NAD] subunit gamma, mitochondrial	95.573	XP_024874586.1 isocitrate dehydrogenase [NAD] subunit gamma, mitochondrial	0.0170202	0.9353	0.338591	0.181135	0.0597166	0.805954	-0.125946	0.63254			-2.51674	7.18227e-58
C.osakensis_01532	40.205	NP_723046.1 collagen type IV alpha 1, isoform C	63.691	XP_391942.5 collagen alpha-1(I) chain	87.763	XP_024889359.1 collagen alpha-1(XI) chain-like
C.osakensis_01533	32.36	NP_524596.1 tailless	83.375	XP_016770889.1 nuclear receptor subfamily 2 group F member 6	97.475	XP_024874607.1 nuclear receptor subfamily 2 group F member 6-like isoform X1	-3.13058	0.528002	-1.26638	NA	NA	NA	NA	NA			-4.17229	0.16926
C.osakensis_01534
C.osakensis_01535	41.815	NP_570089.1 uncharacterized protein Dmel_CG6414, isoform A	57.807	XP_391943.1 venom carboxylesterase-6-like	81.561	XP_024874605.1 esterase E4-like	-2.76733	5.66345e-20	-3.78715	2.55707e-35	-0.135017	0.753406	-0.525295	0.249886			-2.27983	2.17964e-05
C.osakensis_01536	22.513	NP_611403.1 arylalkylamine N-acetyltransferase-like 5	60.656	XP_016770883.1 uncharacterized protein LOC107965317	89.453	XP_024874599.1 uncharacterized protein LOC112456354
C.osakensis_01537	54.676	NP_728307.1 pico, isoform B	89.345	XP_026300260.1 amyloid beta A4 precursor protein-binding family B member 1-interacting protein isoform X3	97.972	XP_024874574.1 amyloid beta A4 precursor protein-binding family B member 1-interacting protein isoform X3	1.62156	1.74625e-08	0.832293	0.00199259	0.25386	0.191318	-0.771924	1.29676e-06			1.0688	0.00682565
C.osakensis_01538			38.66	XP_016770854.2 uncharacterized protein LOC102655102	85.39	XP_024874600.1 PR domain zinc finger protein 2-like	-2.09755	0.482317	-0.856444	0.836533	-1.75345	NA	0.857193	NA			-2.23199	0.00172015
C.osakensis_01539							-5.69653	0.00198584	1.68736	NA	NA	NA	1.42859	NA			-1.52414	0.785249
C.osakensis_01540	41.91	NP_610744.1 Cyp6g2	54.403	XP_016770827.2 cytochrome P450 6AQ1 isoform X1	74.46	XP_024882334.1 cytochrome P450 6k1-like	-3.86647	6.01252e-55	2.08735	0.0243649	1.0098	5.45586e-05	-4.35431	2.91604e-31			-5.91218	1.35038e-42
C.osakensis_01541	42.772	NP_610744.1 Cyp6g2	57.418	XP_016770827.2 cytochrome P450 6AQ1 isoform X1	86.24	XP_024873866.1 cytochrome P450 6k1-like isoform X2	-4.08916	1.77294e-18	-7.12859	1.02926e-14	0.768615	0.394015	-4.24086	0.000370544			-8.70053	2.63248e-60
C.osakensis_01542	38.191	NP_610744.1 Cyp6g2	45.238	XP_016770827.2 cytochrome P450 6AQ1 isoform X1	73.684	XP_024890341.1 cytochrome P450 6k1-like	-3.14616	0.0080388	-1.44418	0.529349	1.58962	NA	0.399655	NA			-4.66515	0.0315844
C.osakensis_01543	41.071	NP_610744.1 Cyp6g2	52.703	XP_016770827.2 cytochrome P450 6AQ1 isoform X1	77.087	XP_024890341.1 cytochrome P450 6k1-like	-1.95524	1.03641e-38	-0.682139	0.219212	1.61764	8.84505e-14	0.405049	0.716187			-6.77335	4.28528e-67
C.osakensis_01544							0.451394	0.631672	-0.853611	0.39824	-0.0158985	0.994016	-0.644573	0.706276			1.05064	0.110061
C.osakensis_01545
C.osakensis_01546
C.osakensis_01547	55.168	NP_524227.1 neprilysin 2, isoform A	72.692	XP_393860.4 neprilysin-2 isoform X1	89.668	XP_024878668.1 neprilysin-2-like isoform X1	2.9455	1.44613e-97	1.412	9.32581e-12	-0.0560534	0.835405	-1.07181	2.48269e-12			-0.138229	0.75103
C.osakensis_01548	36.783	NP_524666.2 phospholipase A2 activator protein, isoform A	65.473	XP_006564578.2 phospholipase A-2-activating protein	90.409	XP_024878684.1 phospholipase A-2-activating protein	-0.526848	0.00027106	-0.126208	0.541205	-0.0822267	0.752094	0.127739	0.613873			0.631798	0.0432592
C.osakensis_01549							0.28303	0.769194	-0.110336	0.907477	-0.39526	0.816774	0.361129	0.824431			0.861928	0.384448
C.osakensis_01550	45.426	NP_651307.2 uncharacterized protein Dmel_CG11069	89.28	XP_006564576.1 ATP-binding cassette sub-family G member 5	98.56	XP_024878660.1 ATP-binding cassette sub-family G member 5	1.11707	0.000339381	0.791585	0.0209514	0.237514	0.611682	0.101195	0.865952			0.197816	0.632895
C.osakensis_01551	27.068	NP_609793.2 juvenile hormone acid methyltransferase, isoform A	32.836	NP_001314896.1 juvenile hormone acid O-methyltransferase	80.952	XP_024878654.1 juvenile hormone acid O-methyltransferase-like isoform X2	-1.75945	1.19862e-39	-0.875515	5.53216e-06	0.0241812	0.954302	0.160001	0.630803			1.42276	4.02803e-05
C.osakensis_01552
C.osakensis_01553	40.441	NP_611350.1 Autophagy-related 7, isoform A	64.029	XP_001122360.3 ubiquitin-like modifier-activating enzyme atg7 isoform X1	91.486	XP_024878686.1 ubiquitin-like modifier-activating enzyme atg7 isoform X1	0.177607	0.428593	-0.0772062	0.808117	0.0442492	0.925793	-0.0487679	0.926871			0.6327	0.0181635
C.osakensis_01554	33.333	NP_610850.1 peroxin 13	50.581	XP_026296627.1 peroxisomal membrane protein PEX13	82.697	XP_024878675.1 peroxisomal membrane protein PEX13	-0.188497	0.260306	0.0766027	0.765123	-0.123562	0.643825	0.131318	0.657375			0.551783	0.0383452
C.osakensis_01555	56.537	NP_649909.1 vacuolar protein sorting 45	85.409	XP_003250308.1 vacuolar protein sorting-associated protein 45	98.577	XP_024878674.1 vacuolar protein sorting-associated protein 45	0.366208	0.0322171	0.227929	0.294845	-0.208058	0.304931	0.0384384	0.916675			-0.0253486	0.926096
C.osakensis_01556	47.79	NP_609655.2 3-hydroxyacyl-CoA dehydratase 2	68.286	XP_003250307.1 very-long-chain (3R)-3-hydroxyacyl-CoA dehydratase isoform X1	81.481	XP_024878679.1 very-long-chain (3R)-3-hydroxyacyl-CoA dehydratase	-0.500565	0.00523343	-0.558788	0.0241938	0.0331687	0.928057	-0.0495514	0.897704			-1.90639	9.53417e-17
C.osakensis_01557	66.48	NP_732364.1 uncharacterized protein Dmel_CG31229	73.958	XP_006566942.2 mitochondrial import inner membrane translocase subunit Tim22	91.192	XP_024878682.1 mitochondrial import inner membrane translocase subunit Tim22	0.762762	0.00184169	0.643854	0.0194694	-0.101487	0.765994	0.102256	0.785497			-0.855348	0.0032777
C.osakensis_01558	22.994	NP_476593.2 MYB binding protein 1a	54.711	XP_016770896.2 myb-binding protein 1A	85.646	XP_024878696.1 myb-binding protein 1A	-0.179572	0.261607	-0.231562	0.270759	-0.10831	0.680075	0.344613	0.0845384			-0.0445532	0.871128
C.osakensis_01559	70.962	NP_609285.1 aldehyde dehydrogenase, isoform A	78.627	XP_623084.1 aldehyde dehydrogenase, mitochondrial	91.194	XP_024878697.1 aldehyde dehydrogenase, mitochondrial	-0.445017	0.0112432	-0.379447	0.168984	-0.137214	0.346606	-0.703966	5.03664e-09			-2.11481	1.99448e-17
C.osakensis_01560			53.435	XP_003251908.1 uncharacterized protein LOC100576951	75.602	XP_024884124.1 coiled-coil domain-containing protein 51-like isoform X1	-0.486462	0.0562591	0.517143	0.136203	-0.316897	0.445713	0.255742	0.612426			0.502236	0.269196
C.osakensis_01561	32.761	NP_001260587.1 second mitotic wave missing, isoform D	88.406	XP_393406.4 RNA-binding protein 26	96.038	XP_024884078.1 RNA-binding protein 26 isoform X2	-0.0171906	0.926003	-0.122472	0.586213	0.0243366	0.950172	0.0582849	0.865034			0.285902	0.22945
C.osakensis_01562							-2.15324	0.0215578	-3.06635	0.003237	-1.00315	0.635176	-0.130154	0.976329			-2.87223	9.38731e-07
C.osakensis_01563							0.624918	0.648001	0.605313	0.678239	0.115527	0.965394	-0.115201	0.969249			2.17281	0.274967
C.osakensis_01564							-0.919602	0.712792	-1.89726	0.528809	2.6135	NA	-1.55906	NA			0.120314	0.955474
C.osakensis_01565	35.678	NP_610539.1 uncharacterized protein Dmel_CG1418	79.703	XP_026300280.1 anoctamin-1-like isoform X4	95.035	XP_024889838.1 prenylated Rab acceptor protein 1, partial	0.101942	0.620933	0.555318	0.0127714	-0.12181	0.683543	-0.111712	0.745529			0.925837	0.000376183
C.osakensis_01566	58.937	NP_732439.1 subdued, isoform B	79.7	XP_026300277.1 anoctamin-1-like isoform X2	90.809	XP_024884088.1 anoctamin-1 isoform X1	-0.310935	0.0601118	0.854431	3.75172e-05	-0.122282	0.529913	-0.0671676	0.824431			1.57127	7.93797e-10
C.osakensis_01567	34.545	NP_995838.1 uncharacterized protein Dmel_CG7639	69.478	XP_396894.4 sorting and assembly machinery component 50 homolog	91.734	XP_024884130.1 sorting and assembly machinery component 50 homolog	-0.292486	0.191415	0.426292	0.0675809	0.031852	0.918988	-0.260058	0.188237			0.0920876	0.778267
C.osakensis_01568	45.349	NP_611863.1 protein phosphatase 1 regulatory subunit 15	65.217	XP_006560866.2 uncharacterized protein LOC724843	64.758	XP_024884084.1 uncharacterized protein LOC112462509	0.129073	0.510495	0.735598	0.00791967	0.0352669	0.900284	-0.122031	0.661413			0.365808	0.148272
C.osakensis_01569	61.594	NP_726539.1 uncharacterized protein Dmel_CG31997, isoform A	86.364	XP_395092.2 uncharacterized protein LOC411622	90.323	XP_024884116.1 uncharacterized protein LOC112462525	2.8562	3.87376e-23	3.88403	1.02585e-21	0.211552	0.326725	-1.78868	2.78382e-24			-1.86218	1.21388e-09
C.osakensis_01570	79.227	NP_524472.1 Rab7, isoform A	93.237	XP_001120025.2 ras-related protein Rab-7a	100	XP_024884107.1 ras-related protein rab7	0.0895045	0.543695	0.417368	0.0253565	-0.110224	0.568012	-0.439234	0.00288393			0.428424	0.207372
C.osakensis_01571	41.784	NP_648185.1 mediator complex subunit 24	86.089	XP_392006.3 mediator of RNA polymerase II transcription subunit 24 isoform X2	93.265	XP_024870748.1 mediator of RNA polymerase II transcription subunit 24	0.478005	0.00333994	0.396779	0.0737357	0.0376587	0.912043	0.276841	0.177728			0.49176	0.102085
C.osakensis_01572	68.67	NP_650521.1 uncharacterized protein Dmel_CG10185	89.25	XP_026300938.1 NACHT and WD repeat domain-containing protein 2 isoform X2	97.224	XP_024872383.1 NACHT and WD repeat domain-containing protein 2	-0.690789	0.578847	-2.32872	0.0206441	2.29098	0.362204	-0.416116	0.89102			-5.88329	5.84164e-20
C.osakensis_01573	29.781	NP_996255.1 ETHR, isoform B	79.805	XP_026300930.1 QRFP-like peptide receptor isoform X2	88.915	XP_024871157.1 QRFP-like peptide receptor isoform X2	4.65757	9.95717e-123	4.76696	1.40649e-65	0.160455	0.442577	-0.383486	0.0657813			-2.9616	5.15573e-08
C.osakensis_01574	28	NP_611728.1 uncharacterized protein Dmel_CG13532	50	XP_003250987.2 uncharacterized protein LOC100578779	88.889	XP_024884149.1 uncharacterized protein LOC112462542 isoform X1	-0.475559	0.619343	-2.55506	0.00904199	0.836699	0.654625	-1.34991	0.494037			-0.964867	0.341597
C.osakensis_01575	53.832	NP_572613.2 uncharacterized protein Dmel_CG34408, isoform A	88.486	XP_006558750.1 ral GTPase-activating protein subunit beta isoform X8	97.152	XP_024884141.1 ral GTPase-activating protein subunit beta isoform X6	0.949167	1.23943e-08	0.481008	0.0412967	0.330175	0.0455828	-0.0220317	0.951614			0.651945	0.00240332
C.osakensis_01576	47.565	NP_611592.2 mahjong, isoform A	80.663	XP_396132.4 protein mahjong	87.77	XP_024884100.1 protein mahjong	0.192001	0.171008	0.168826	0.483143	0.168233	0.40585	0.0434841	0.889892			0.42599	0.186078
C.osakensis_01577	29.603	NP_001286597.1 thin, isoform E	31.776	XP_016771298.2 RING finger protein nhl-1 isoform X4	87.421	XP_024884076.1 tripartite motif-containing protein 2-like	-3.63415	0.234325	-6.23922	0.000128621	NA	NA	NA	NA			-4.70579	0.0446442
C.osakensis_01578	78.4	NP_524376.2 48 related 2, isoform B	92.641	XP_026298033.1 uncharacterized protein LOC725020	96.465	XP_024884095.1 uncharacterized protein LOC112462514	-3.3807	0.2938	-3.96999	0.118094	NA	NA	NA	NA			-7.87848	6.14212e-09
C.osakensis_01579			42.447	XP_026298033.1 uncharacterized protein LOC725020	81.733	XP_024884095.1 uncharacterized protein LOC112462514
C.osakensis_01580	49.558	NP_996096.1 Cyclic-AMP response element binding protein A, isoform B	73.102	XP_001121941.2 uncharacterized protein LOC726184	89.508	XP_024884086.1 uncharacterized protein LOC112462510	0.309095	0.040106	0.276635	0.178153	-0.0909531	0.697172	0.217711	0.266616			1.91182	2.9694e-24
C.osakensis_01581	52.798	NP_523972.2 DNA polymerase alpha 50kD subunit	72.488	XP_026300707.1 DNA primase small subunit	94.005	XP_024884110.1 DNA primase small subunit	-0.527805	0.068573	-0.412175	0.285112	0.154387	0.807426	0.0722387	0.924665			-0.326062	0.381674
C.osakensis_01582			47.5	XP_006563019.1 uncharacterized protein LOC726275	75.2	XP_024884183.1 uncharacterized protein LOC112462558	4.30075	0.0677571	-0.33654	NA	4.15057	0.145128	-4.13837	0.166081			NA	NA
C.osakensis_01583	35.573	NP_612082.1 multiple wing hairs, isoform A	70.478	XP_393985.4 uncharacterized protein LOC410506 isoform X1	93.029	XP_024884114.1 uncharacterized protein LOC112462524 isoform X1	2.05288	2.57941e-35	2.9174	5e-28	0.350805	0.0696041	0.744828	6.0407e-08			-1.16972	0.00177451
C.osakensis_01584			24.444	XP_006563014.1 putative uncharacterized protein DDB_G0286901 isoform X1	69.955	XP_024884120.1 GATA zinc finger domain-containing protein 14-like isoform X3	-1.72023	4.47177e-09	-1.25884	4.67749e-07	0.127104	0.755923	0.038031	0.940745			1.21918	1.37059e-06
C.osakensis_01585	38.554	NP_723046.1 collagen type IV alpha 1, isoform C	51.143	XP_026300679.1 uncharacterized threonine-rich GPI-anchored glycoprotein PJ4664.02 isoform X3	73.277	XP_024867514.1 mucin-5AC-like	8.69501	1.24563e-168	9.99921	1.71198e-178	0.771729	1.73633e-06	0.00709428	0.992126	SG/MG, OV, SG	comp63322_c0_seq1.m.59242/comp64346_c0_seq1.m.68928	0.660406	0.496404
C.osakensis_01586							1.05003	0.564144	2.19527	0.248481	0.930407	0.747379	1.80661	0.329475			-1.52414	0.785249
C.osakensis_01587							-0.317463	0.872164	3.0619	0.0353001	0.795501	0.822797	2.5883	0.0787145			NA	NA
C.osakensis_01588	57.672	NP_722830.2 hepatocyte growth factor regulated tyrosine kinase substrate, isoform C	72.262	XP_393989.4 hepatocyte growth factor-regulated tyrosine kinase substrate	92.668	XP_024870229.1 hepatocyte growth factor-regulated tyrosine kinase substrate-like	-0.322328	0.0536354	-0.332432	0.0827832	0.0618533	0.847668	0.071525	0.824431			0.88528	0.00158406
C.osakensis_01589	27.67	NP_001245670.1 uncharacterized protein Dmel_CG43088			43.377	XP_024883567.1 putative nuclease HARBI1	0.0418933	0.967892	-0.592588	0.250604	0.340125	0.660186	0.075587	0.936876			0.924543	0.424618
C.osakensis_01590	43.526	NP_477475.2 methyltransferase 2, isoform D	63.51	XP_016771572.1 tRNA (cytosine(38)-C(5))-methyltransferase	89.415	XP_024870230.1 tRNA (cytosine(38)-C(5))-methyltransferase-like	0.141562	0.709605	0.0835708	0.892598	-0.259268	0.639607	0.0845405	0.927615			0.140983	0.769555
C.osakensis_01591	46.835	NP_001287469.1 wide awake, isoform G	88.968	XP_016771567.1 uncharacterized protein LOC410514 isoform X6	94.949	XP_024868239.1 ankyrin repeat and fibronectin type-III domain-containing protein 1 isoform X2	0.789431	0.00460598	0.442093	0.193075	0.011966	0.982131	-0.118316	0.817823			-1.07091	0.0233917
C.osakensis_01592	51.825	NP_651282.2 uncharacterized protein Dmel_CG42331, isoform B	62.652	XP_006563003.1 uncharacterized protein LOC410515	79.453	XP_024868241.1 uncharacterized protein LOC112452335	0.125657	0.69027	-0.143016	0.814228	-0.0319155	0.965394	-0.198305	0.748592			-0.472219	0.27987
C.osakensis_01593	24.664	NP_001261353.1 prominin-like, isoform G	79.325	XP_026300693.1 prominin-like protein isoform X12	95.639	XP_024890755.1 prominin-like protein isoform X7	0.306361	0.331743	0.204743	0.555583	0.36776	0.0488543	-0.175196	0.575287			0.206706	0.495919
C.osakensis_01594	37.262	NP_611966.3 eggless	68.899	XP_392624.5 histone-lysine N-methyltransferase eggless	85.4	XP_024890758.1 histone-lysine N-methyltransferase eggless	-0.019343	0.931175	0.278797	0.378702	0.00217873	0.995845	0.357822	0.257468			-0.0899786	0.780114
C.osakensis_01595	40.594	NP_732692.1 NADH dehydrogenase (ubiquinone) 42 kDa subunit, isoform B	38.5	XP_396785.4 NADH dehydrogenase [ubiquinone] 1 alpha subcomplex subunit 10, mitochondrial	79.765	XP_024890759.1 NADH dehydrogenase [ubiquinone] 1 alpha subcomplex subunit 10, mitochondrial	1.42726	5.99e-26	1.54088	1.79785e-11	-0.310246	0.00648974	0.0420425	0.907262			-2.62707	1.13631e-17
C.osakensis_01596	66.038	NP_001033989.1 uncharacterized protein Dmel_CG11583	66.382	XP_001119973.4 ribosome biogenesis protein BRX1 homolog	88.816	XP_024890710.1 ribosome biogenesis protein BRX1 homolog	-0.481164	0.01707	-0.00221868	0.993941	-0.260089	0.341055	0.232323	0.47654			0.253011	0.388452
C.osakensis_01597	79.286	NP_609993.1 hakai, isoform A	80.5	XP_026299937.1 E3 ubiquitin-protein ligase Hakai	92.534	XP_024890719.1 E3 ubiquitin-protein ligase Hakai-like isoform X1	0.700812	0.00927227	0.224821	0.569945	0.176943	0.690211	-0.3175	0.417601			0.242075	0.49432
C.osakensis_01598	49.296	NP_731134.1 muscle LIM protein at 84B, isoform B	57.955	XP_016770853.1 uncharacterized protein LOC100578502	34.351	XP_024889900.1 muscle LIM protein Mlp84B-like isoform X1	1.05188	0.136156	-1.78108	0.166032	3.88405	0.000356421	-2.94947	0.00642509			0.473366	0.758598
C.osakensis_01599	60.825	NP_647677.2 Dbx	80.072	XP_006565223.1 uncharacterized protein LOC102655824	98.165	XP_024890726.1 uncharacterized protein LOC112466710	0.0833117	0.869991	-0.264815	0.642857	0.269209	0.726712	-0.547718	0.408316			-0.440625	0.541429
C.osakensis_01600	49.697	NP_001014589.1 SR-related CTD associated factor 6, isoform A	91.083	XP_393863.3 calcium homeostasis endoplasmic reticulum protein isoform X1	96.357	XP_024890713.1 calcium homeostasis endoplasmic reticulum protein isoform X1	-0.505279	0.000859512	-0.275955	0.153556	0.0816252	0.793969	0.369938	0.0564552			1.20117	1.23133e-10
C.osakensis_01601	42.788	NP_524775.1 clockwork orange, isoform A	84.951	XP_026300266.1 transcription factor cwo isoform X3	96.56	XP_024890716.1 transcription factor cwo isoform X1	1.59054	2.19136e-23	1.13084	1.27095e-08	0.0877911	0.752828	-0.241797	0.304244			0.695425	0.0715988
C.osakensis_01602	55.975	NP_569983.1 uncharacterized protein Dmel_CG3630, isoform A	76.543	XP_393850.2 actin-binding Rho-activating protein isoform X1	89.82	XP_024890736.1 actin-binding Rho-activating protein-like isoform X2	-0.674005	0.0527513	-1.54117	0.000435217	-0.378773	0.522742	-1.01947	0.0739585			-2.35864	6.80664e-23
C.osakensis_01603	33.333	NP_477053.2 ornithine decarboxylase 2	38.802	XP_393529.3 ornithine decarboxylase	48.241	XP_024876049.1 ornithine decarboxylase 2-like	-7.0081	9.93898e-05	-3.36148	0.369342	0.611186	NA	-0.593133	NA			2.45553	0.0762219
C.osakensis_01604	33.161	NP_477053.2 ornithine decarboxylase 2	37.726	XP_393529.3 ornithine decarboxylase	48.485	XP_024876049.1 ornithine decarboxylase 2-like	-5.97604	0.00583405	-2.27171	NA	NA	NA	NA	NA			0.42349	NA
C.osakensis_01605	32.134	NP_477053.2 ornithine decarboxylase 2	34.596	XP_393529.3 ornithine decarboxylase	45.34	XP_024876049.1 ornithine decarboxylase 2-like	-5.29731	0.0660905	NA	NA	NA	NA	NA	NA			-3.13519	0.548629
C.osakensis_01606	26.875	NP_995643.1 gustatory receptor 28b, isoform B	34.058	XP_026300390.1 uncharacterized protein LOC102656830	63.26	XP_024890741.1 putative gustatory receptor 28a
C.osakensis_01607
C.osakensis_01608	24.715	NP_995641.1 gustatory receptor 28b, isoform D	32.616	XP_026300390.1 uncharacterized protein LOC102656830	62.802	XP_024883548.1 uncharacterized protein LOC112462152	NA	NA	NA	NA	NA	NA	NA	NA			-0.354182	0.900752
C.osakensis_01609	24.256	NP_995640.1 gustatory receptor 28b, isoform E	35.145	XP_026300390.1 uncharacterized protein LOC102656830	62.53	XP_024890741.1 putative gustatory receptor 28a
C.osakensis_01610	33.125	NP_995643.1 gustatory receptor 28b, isoform B	27.525	XP_006562814.2 uncharacterized protein LOC100577091 isoform X2	75.481	XP_024883589.1 uncharacterized protein LOC112462189, partial
C.osakensis_01611	32.704	NP_995643.1 gustatory receptor 28b, isoform B	35.052	XP_006562814.2 uncharacterized protein LOC100577091 isoform X2	76.733	XP_024884598.1 putative gustatory receptor 28a
C.osakensis_01612	38.71	NP_995643.1 gustatory receptor 28b, isoform B	28.571	XP_006562814.2 uncharacterized protein LOC100577091 isoform X2	65.365	XP_024884596.1 uncharacterized protein LOC112462799
C.osakensis_01613	56.522	NP_525038.3 gustatory receptor 2a, isoform B	55.556	XP_016768876.1 gustatory receptor for sugar taste 43a	75	XP_024884597.1 putative gustatory receptor 28b
C.osakensis_01614	28.571	NP_995643.1 gustatory receptor 28b, isoform B	32.216	XP_006562814.2 uncharacterized protein LOC100577091 isoform X2	74.877	XP_024884600.1 putative gustatory receptor 28b
C.osakensis_01615			30.717	XP_006562814.2 uncharacterized protein LOC100577091 isoform X2	55.714	XP_024884600.1 putative gustatory receptor 28b
C.osakensis_01616	37.5	NP_995640.1 gustatory receptor 28b, isoform E	40.952	XP_016768876.1 gustatory receptor for sugar taste 43a	82.243	XP_024884600.1 putative gustatory receptor 28b	NA	NA	NA	NA	NA	NA	NA	NA			-1.4868	NA
C.osakensis_01617	30.319	NP_995643.1 gustatory receptor 28b, isoform B	31.392	XP_006562814.2 uncharacterized protein LOC100577091 isoform X2	58.191	XP_024884600.1 putative gustatory receptor 28b
C.osakensis_01618	27.815	NP_995643.1 gustatory receptor 28b, isoform B	31.944	XP_026300390.1 uncharacterized protein LOC102656830	54.726	XP_024892213.1 putative gustatory receptor 28b
C.osakensis_01619	32.484	NP_995643.1 gustatory receptor 28b, isoform B	30.584	XP_026300390.1 uncharacterized protein LOC102656830	53.731	XP_024884600.1 putative gustatory receptor 28b
C.osakensis_01620	24.138	NP_995640.1 gustatory receptor 28b, isoform E	32.454	XP_006562814.2 uncharacterized protein LOC100577091 isoform X2	52.593	XP_024884600.1 putative gustatory receptor 28b
C.osakensis_01621	32.353	NP_995643.1 gustatory receptor 28b, isoform B	31.98	XP_006562814.2 uncharacterized protein LOC100577091 isoform X2	57.25	XP_024892213.1 putative gustatory receptor 28b
C.osakensis_01622	29.121	NP_995643.1 gustatory receptor 28b, isoform B	31.379	XP_026300390.1 uncharacterized protein LOC102656830	55.746	XP_024892213.1 putative gustatory receptor 28b
C.osakensis_01623			33.333	XP_026300390.1 uncharacterized protein LOC102656830	46.386	XP_024890746.1 uncharacterized protein LOC112466722 isoform X3
C.osakensis_01624	29.609	NP_995643.1 gustatory receptor 28b, isoform B	30.446	XP_006562814.2 uncharacterized protein LOC100577091 isoform X2	54.926	XP_024884600.1 putative gustatory receptor 28b
C.osakensis_01625	28.108	NP_995643.1 gustatory receptor 28b, isoform B	31.944	XP_026300390.1 uncharacterized protein LOC102656830	55.392	XP_024892213.1 putative gustatory receptor 28b
C.osakensis_01626	29.221	NP_647614.2 gustatory receptor 28b, isoform A	29.668	XP_006562814.2 uncharacterized protein LOC100577091 isoform X2	50.725	XP_024884600.1 putative gustatory receptor 28b
C.osakensis_01627	24	NP_995640.1 gustatory receptor 28b, isoform E	31.615	XP_026300390.1 uncharacterized protein LOC102656830	56.835	XP_024892213.1 putative gustatory receptor 28b
C.osakensis_01628	32.53	NP_995642.1 gustatory receptor 28b, isoform C	36	XP_006562814.2 uncharacterized protein LOC100577091 isoform X2	54.167	XP_024884597.1 putative gustatory receptor 28b
C.osakensis_01629	28.025	NP_995643.1 gustatory receptor 28b, isoform B	33.106	XP_026300390.1 uncharacterized protein LOC102656830	53.333	XP_024884600.1 putative gustatory receptor 28b
C.osakensis_01630	24.528	NP_001036531.1 gustatory receptor 43a, isoform B	35.057	XP_006562814.2 uncharacterized protein LOC100577091 isoform X2	54.444	XP_024884597.1 putative gustatory receptor 28b
C.osakensis_01631	23.356	NP_995642.1 gustatory receptor 28b, isoform C	31.959	XP_026300390.1 uncharacterized protein LOC102656830	55.875	XP_024892213.1 putative gustatory receptor 28b
C.osakensis_01632	29.143	NP_995643.1 gustatory receptor 28b, isoform B	30.303	XP_006562814.2 uncharacterized protein LOC100577091 isoform X2	54.458	XP_024884600.1 putative gustatory receptor 28b
C.osakensis_01633	26.282	NP_995641.1 gustatory receptor 28b, isoform D	34.256	XP_026300390.1 uncharacterized protein LOC102656830	48.317	XP_024874157.1 uncharacterized protein LOC112456085 isoform X1
C.osakensis_01634	33.333	NP_995643.1 gustatory receptor 28b, isoform B	32.509	XP_026300390.1 uncharacterized protein LOC102656830	52.736	XP_024884600.1 putative gustatory receptor 28b
C.osakensis_01635	32.515	NP_995640.1 gustatory receptor 28b, isoform E	32.184	XP_026300390.1 uncharacterized protein LOC102656830	56.401	XP_024892213.1 putative gustatory receptor 28b
C.osakensis_01636	30.719	NP_995643.1 gustatory receptor 28b, isoform B	34.737	XP_026300390.1 uncharacterized protein LOC102656830	53.149	XP_024884600.1 putative gustatory receptor 28b
C.osakensis_01637	30.519	NP_995643.1 gustatory receptor 28b, isoform B	29.076	XP_006562814.2 uncharacterized protein LOC100577091 isoform X2	51.832	XP_024884600.1 putative gustatory receptor 28b
C.osakensis_01638					74.194	XP_024892213.1 putative gustatory receptor 28b
C.osakensis_01639	26.459	NP_995640.1 gustatory receptor 28b, isoform E	31.01	XP_026300390.1 uncharacterized protein LOC102656830	53.367	XP_024884600.1 putative gustatory receptor 28b
C.osakensis_01640	25.326	NP_995640.1 gustatory receptor 28b, isoform E	30.123	XP_026300389.1 uncharacterized protein LOC100577091 isoform X1	66.276	XP_024891993.1 uncharacterized protein LOC112467545, partial
C.osakensis_01641	33.929	NP_995643.1 gustatory receptor 28b, isoform B	35.278	XP_006562814.2 uncharacterized protein LOC100577091 isoform X2	61	XP_024874157.1 uncharacterized protein LOC112456085 isoform X1
C.osakensis_01642			30.469	XP_026300390.1 uncharacterized protein LOC102656830	72.028	XP_024892203.1 uncharacterized protein LOC112467707
C.osakensis_01643	34.524	NP_995643.1 gustatory receptor 28b, isoform B	36.496	XP_026300390.1 uncharacterized protein LOC102656830	68.771	XP_024892215.1 putative gustatory receptor 28a, partial
C.osakensis_01644	31.818	NP_995643.1 gustatory receptor 28b, isoform B	27.2	XP_006562814.2 uncharacterized protein LOC100577091 isoform X2	56.115	XP_024884600.1 putative gustatory receptor 28b
C.osakensis_01645	26.897	NP_995643.1 gustatory receptor 28b, isoform B	31.234	XP_026300389.1 uncharacterized protein LOC100577091 isoform X1	70.685	XP_024892204.1 uncharacterized protein LOC112467708
C.osakensis_01646	27.547	NP_995643.1 gustatory receptor 28b, isoform B	34.812	XP_026300390.1 uncharacterized protein LOC102656830	58.924	XP_024892214.1 putative gustatory receptor 28b
C.osakensis_01647	26.02	NP_995640.1 gustatory receptor 28b, isoform E	30.673	XP_006562814.2 uncharacterized protein LOC100577091 isoform X2	75.604	XP_024892214.1 putative gustatory receptor 28b	-2.03058	NA	-1.59036	NA	NA	NA	NA	NA			-4.18336	0.0262463
C.osakensis_01648	31.677	NP_523504.2 gustatory receptor 28a	31.842	XP_006562814.2 uncharacterized protein LOC100577091 isoform X2	79.524	XP_024892213.1 putative gustatory receptor 28b	-3.03643	0.485758	-2.66379	0.482007	NA	NA	NA	NA			-3.29451	0.0492584
C.osakensis_01649	29.474	NP_995643.1 gustatory receptor 28b, isoform B	31.726	XP_006562814.2 uncharacterized protein LOC100577091 isoform X2	68.613	XP_024892210.1 gustatory receptor 23a-like
C.osakensis_01650	30.631	NP_995640.1 gustatory receptor 28b, isoform E	37.915	XP_006562814.2 uncharacterized protein LOC100577091 isoform X2	69.058	XP_024892210.1 gustatory receptor 23a-like
C.osakensis_01651	30.112	NP_995643.1 gustatory receptor 28b, isoform B	32.487	XP_006562814.2 uncharacterized protein LOC100577091 isoform X2	65.777	XP_024892210.1 gustatory receptor 23a-like
C.osakensis_01652	25.854	NP_995641.1 gustatory receptor 28b, isoform D	31.701	XP_006562814.2 uncharacterized protein LOC100577091 isoform X2	67.476	XP_024892210.1 gustatory receptor 23a-like	-1.17132	NA	-2.79019	0.43786	NA	NA	NA	NA			-1.67323	0.14118
C.osakensis_01653
C.osakensis_01654	28.125	NP_649974.1 fancl, isoform A	48.586	XP_026300050.1 E3 ubiquitin-protein ligase FANCL	81.793	XP_024880064.1 E3 ubiquitin-protein ligase FANCL, partial	0.49659	0.0106766	0.361192	0.22921	-0.251011	0.223848	-0.170098	0.528612			0.877139	0.000133169
C.osakensis_01655			86.826	XP_026298118.1 transcription cofactor vestigial-like protein 4 isoform X2	88.166	XP_024868060.1 transcription cofactor vestigial-like protein 4 isoform X2	-0.266324	0.151233	0.333645	0.152339	0.0448122	0.902657	0.335678	0.147663			0.63597	0.101468
C.osakensis_01656	42.744	NP_649897.4 phurba tashi	85.099	XP_006566949.1 alkaline phosphatase isoform X1	96.346	XP_024893743.1 alkaline phosphatase-like isoform X1	-0.853343	0.166763	-0.572531	0.545653	0.136575	0.933143	-0.0814687	0.969249			3.55455	1.0531e-23
C.osakensis_01657	36.177	NP_610170.2 straw, isoform E	73.783	XP_026300245.1 laccase isoform X3	90.881	XP_024876064.1 laccase-4-like isoform X2	-0.998244	0.00790345	-1.64958	4.12552e-06	-0.157792	0.797687	-0.403969	0.451496			-6.38511	1.8e-27
C.osakensis_01658			51.014	XP_026300246.1 uncharacterized protein LOC102655922	78.248	XP_024876066.1 uncharacterized protein LOC112457320	4.04319	0.0979383	NA	NA	3.90489	0.20502	-3.88538	NA			-2.63767	0.586562
C.osakensis_01659	44.345	NP_651930.2 GABA transporter, isoform A	84.251	XP_391929.5 sodium- and chloride-dependent GABA transporter 1 isoform X1	94.615	XP_024876043.1 sodium- and chloride-dependent GABA transporter 1-like	-7.53317	2.01092e-11	-8.78042	3.73685e-12	-1.69585	0.697172	-0.539311	NA			-9.90003	8.3107e-19
C.osakensis_01660	66.147	NP_001246198.1 uncharacterized protein Dmel_CG14762, isoform B	77.5	XP_393853.1 leucine-rich repeat-containing protein 15	92.638	XP_024876137.1 chondroadherin-like protein	1.97866	1.66153e-13	1.3216	0.000228477	-0.290172	0.214564	-0.128816	0.644719			-3.02692	2.64617e-19
C.osakensis_01661	65.101	NP_523619.2 troponin C at 41C, isoform A	73.203	NP_001011652.1 troponin C type IIIb	86.897	XP_024876072.1 troponin C isoform X1	-5.95732	4.1555e-05	-0.679827	0.810997	-2.1053	NA	2.21246	NA			-13.8283	3.31486e-29
C.osakensis_01662	75	NP_523619.2 troponin C at 41C, isoform A	92.81	NP_001305411.1 troponin C type IIIa	96.078	XP_024876073.1 troponin C isoform X2	-3.66874	0.212477	-3.03105	0.0942328	-7.7024	1.26126e-07	2.55138	NA			-13.1831	1.26e-26
C.osakensis_01663	69.027	NP_724412.1 straw, isoform A	83.816	XP_006562317.1 L-ascorbate oxidase	89.943	XP_024876082.1 laccase-5-like	-2.33165	0.0873933	-2.67799	0.0459597	0.184062	0.970758	-0.259843	NA			0.946285	0.0500093
C.osakensis_01664	51.06	NP_731459.2 synapsin, isoform D	89.111	XP_624128.3 synapsin	93.716	XP_024876033.1 synapsin	-5.52646	4.5249e-11	-7.80106	1.67064e-11	1.30082	NA	-1.2456	NA			-3.43768	2.62969e-10
C.osakensis_01665	50.318	NP_001262455.1 uncharacterized protein Dmel_CG42795, isoform C	61.145	XP_026300283.1 uncharacterized protein LOC410363 isoform X1	90.661	XP_024876039.1 uncharacterized protein LOC112457311 isoform X1	-2.5645	0.00590841	-6.5054	3.8695e-24	1.98105	0.167125	-2.52931	0.139821			-5.50525	5.56282e-32
C.osakensis_01666
C.osakensis_01667	85.976	NP_611074.1 Ubiquitin-fold modifier conjugating enzyme 1	89.024	XP_623505.2 ubiquitin-fold modifier-conjugating enzyme 1	90.805	XP_024868657.1 ubiquitin-fold modifier-conjugating enzyme 1-like	0.136079	0.624349	0.659366	0.0158334	-0.224485	0.444137	0.273835	0.385024			0.555555	0.0716275
C.osakensis_01668	75.591	NP_727096.1 ribosomal protein L7A, isoform G	94.024	XP_393034.1 60S ribosomal protein L7a	98.881	XP_024890685.1 60S ribosomal protein L7a	0.287089	0.173295	0.38222	0.2474	-0.2363	0.114458	0.343397	0.135885			1.72241	1.97933e-10
C.osakensis_01669	39.241	NP_733162.2 beaten path VII	57.292	XP_623499.1 uncharacterized protein LOC551098	85.121	XP_024890684.1 uncharacterized protein LOC112466687	-4.35553	0.0169581	-4.54179	0.0066419	-0.528058	NA	0.462506	NA			-3.19896	0.000468511
C.osakensis_01670	46.231	NP_477298.2 chitinase 2, isoform A	57.789	XP_026300868.1 probable chitinase 2	91.8	XP_024890683.1 probable chitinase 2	1.88597	0.00191528	0.74694	0.129529	0.0966789	0.923513	0.364329	0.617321			4.55576	4.5989e-13
C.osakensis_01671	44.048	NP_730922.1 proteasome beta7 subunit, isoform B	81.967	XP_394993.2 proteasome subunit beta type-4	94.024	XP_024890675.1 proteasome subunit beta type-4-like	-0.556053	0.0280926	0.590897	0.00829826	-0.381467	0.0147009	0.191517	0.441258			0.311879	0.476008
C.osakensis_01672	34.772	NP_476684.1 prune	51.507	XP_006568678.1 uncharacterized protein LOC725150	77.188	XP_024890673.1 exopolyphosphatase PRUNE1	-0.59247	0.0271578	-0.521057	0.188966	-0.192136	0.746047	-0.3933	0.488712			-0.902968	0.00407713
C.osakensis_01673	37.632	NP_001260124.1 smoke alarm, isoform E	55.228	XP_006568678.1 uncharacterized protein LOC725150	93.705	XP_024868660.1 uncharacterized protein LOC112452607	-2.26843	8.49071e-05	-3.47604	7.87245e-10	1.75387	0.298756	-0.594747	0.760347			-4.49245	8.87527e-18
C.osakensis_01674	68.834	NP_648062.2 uncharacterized protein Dmel_CG10077, isoform A	79.058	XP_026300867.1 ATP-dependent RNA helicase dbp2	93.376	XP_024876027.1 ATP-dependent RNA helicase dbp2-like	-0.872127	0.0231026	-2.10015	1.27164e-06	0.638393	0.440455	-0.481576	0.611			-5.89827	4.86565e-15
C.osakensis_01675	69.781	NP_648062.2 uncharacterized protein Dmel_CG10077, isoform A	88.256	XP_006560064.1 ATP-dependent RNA helicase dbp2	96.743	XP_024875992.1 ATP-dependent RNA helicase dbp2-like	0.612062	2.76627e-07	-0.0597981	0.860755	0.173004	0.270457	0.522356	0.028593			1.3642	1.35588e-08
C.osakensis_01676	75.956	NP_723790.2 phosphoethanolamine cytidylyltransferase, isoform D	92.896	XP_624319.1 ethanolamine-phosphate cytidylyltransferase isoform X1	97.019	XP_024876007.1 ethanolamine-phosphate cytidylyltransferase	-2.24949	2.36769e-34	-0.597111	0.172608	0.522304	0.0422141	0.679226	0.0869047			0.576798	0.11271
C.osakensis_01677	42.857	NP_611511.3 uncharacterized protein Dmel_CG13442	27.65	XP_006563822.1 E3 ubiquitin-protein ligase MARCH3-like	29.577	XP_024884962.1 E3 ubiquitin-protein ligase MARCH2-like	1.42355	0.555421	1.34054	0.659468	2.66219	0.440507	-0.635897	0.874092			0.42349	NA
C.osakensis_01678	42.692	NP_001261723.1 dynein, axonemal, intermediate chain 2, isoform C	47.656	XP_026300826.1 dynein intermediate chain 3, ciliary isoform X4	91.221	XP_024876147.1 dynein intermediate chain 3, ciliary-like	2.43639	NA	2.47051	0.357608	-0.140807	NA	1.63113	0.680347			NA	NA
C.osakensis_01679	38.406	NP_001261723.1 dynein, axonemal, intermediate chain 2, isoform C	57.143	XP_016771646.2 dynein intermediate chain 3, ciliary isoform X5	75.472	XP_024876147.1 dynein intermediate chain 3, ciliary-like	1.46898	0.0907434	2.63386	0.00890871	-0.524509	0.62182	0.62954	0.632359			-3.84608	0.16283
C.osakensis_01680	39.155	NP_001261723.1 dynein, axonemal, intermediate chain 2, isoform C	46.988	XP_026300824.1 dynein intermediate chain 3, ciliary isoform X2	44.223	XP_024876147.1 dynein intermediate chain 3, ciliary-like
C.osakensis_01681	86.948	NP_523927.2 nicotinic acetylcholine receptor beta1, isoform A	94.197	NP_001073028.1 nicotinic acetylcholine receptor beta1 subunit precursor	98.077	XP_024876099.1 acetylcholine receptor subunit beta-like 1 isoform X1	-6.27448	6.74231e-05	-4.7435	1.12773e-05	NA	NA	3.01315	NA			-6.92136	2.27357e-15
C.osakensis_01682	29.158	NP_609544.2 Rab3 GTPase activating protein, isoform A	64.735	XP_026301929.1 rab3 GTPase-activating protein non-catalytic subunit isoform X1	86.004	XP_024883579.1 rab3 GTPase-activating protein non-catalytic subunit isoform X1	0.160922	0.359943	-0.0384612	0.896133	0.101948	0.701029	-0.0312822	0.937418			-0.741296	0.00102389
C.osakensis_01683							-5.52689	0.00213928	-6.51302	9.42136e-05	-2.73576	NA	NA	NA			-5.81256	0.000541651
C.osakensis_01684	58.879	NP_610586.3 uncharacterized protein Dmel_CG12895, isoform A	66.447	XP_026297052.1 succinate dehydrogenase assembly factor 2, mitochondrial-like	83.553	XP_024893009.1 succinate dehydrogenase assembly factor 2, mitochondrial-like	1.5604	2.83322e-20	1.70602	1.76089e-12	-0.353145	0.0804729	-0.0575123	0.869297			-2.57865	1.23723e-12
C.osakensis_01685	40.256	NP_788914.2 easily shocked, isoform H	63.636	XP_026297198.1 ethanolamine kinase 1	90.258	XP_024893007.1 ethanolamine kinase 1-like	0.801467	2.96946e-09	0.873301	0.00054779	-0.286919	0.152912	0.0610242	0.887287			0.241564	0.594658
C.osakensis_01686	42.647	NP_001303349.1 Proline-rich Akt substrate 40 kDa	70.976	XP_006559118.2 uncharacterized protein LOC551512	92.892	XP_024893002.1 uncharacterized protein LOC112468177 isoform X2	-0.529336	0.000871317	-0.321355	0.228667	-0.0839927	0.822797	0.129557	0.728226			0.548312	0.0157315
C.osakensis_01687	48.925	NP_650440.2 Zinc/iron regulated transporter-related protein 88E	60	XP_395905.2 zinc transporter ZIP1	84.109	XP_024883583.1 protein zntD	-1.96785	0.000186602	-4.17431	4.23687e-13	1.06982	0.463081	-0.872536	0.563639			-1.44668	0.0398259
C.osakensis_01688	67.179	NP_001245994.1 phosphodiesterase 1c, isoform H	37.793	XP_016768879.1 cAMP-specific 3',5'-cyclic phosphodiesterase isoform X11	93.239	XP_024888297.1 calcium/calmodulin-dependent 3',5'-cyclic nucleotide phosphodiesterase 1	2.40524	3.38323e-15	2.20867	1.03057e-15	-0.754505	6.35532e-06	0.743303	0.000213312			-1.89187	2.68259e-09
C.osakensis_01689	43.838	NP_001162770.1 uncharacterized protein Dmel_CG8916, isoform C	80.876	NP_001292813.1 GABA-gated ion channel	92.475	XP_024888234.1 gamma-aminobutyric acid receptor alpha-like isoform X1	-4.66658	0.0385495	-4.28345	0.0587283	NA	NA	NA	NA			-6.04004	9.92288e-10
C.osakensis_01690	49.849	NP_733145.3 aldolase 1, isoform I	64.706	XP_026300714.1 fructose-bisphosphate aldolase	91.061	XP_024888295.1 fructose-bisphosphate aldolase-like	-0.669805	0.476782	-2.54517	0.00266095	0.298871	0.898721	-0.139819	0.954944			-2.05882	0.00305939
C.osakensis_01691	75.775	NP_996300.1 aldolase 1, isoform H	88.767	XP_623342.2 fructose-bisphosphate aldolase	91.089	XP_024888239.1 fructose-bisphosphate aldolase-like isoform X2	-1.00171	1.9756e-11	-0.497893	0.0520408	0.108259	0.584066	-0.110871	0.733242			-2.49517	2.4893e-24
C.osakensis_01692	42.578	NP_649484.3 nuclease slx1	72.109	XP_016772965.1 structure-specific endonuclease subunit slx1	90.775	XP_024888249.1 structure-specific endonuclease subunit slx1	-0.218876	0.567856	-0.503709	0.152174	-0.26877	0.659246	0.160973	0.824431			-0.541062	0.110784
C.osakensis_01693	33.493	NP_524479.1 organic cation transporter, isoform A	60.112	XP_006565344.1 solute carrier family 22 member 8 isoform X1	89.943	XP_024888233.1 solute carrier family 22 member 8-like	0.130408	0.909959	-0.834648	0.434426	-0.615652	0.694901	-0.416183	0.848121			-1.29714	0.219595
C.osakensis_01694	40.066	NP_651882.1 uncharacterized protein Dmel_CG11550	60.855	XP_026302052.1 uncharacterized protein LOC413056	90.132	XP_024888293.1 uncharacterized protein LOC112465123	-5.64536	0.00131268	-4.66865	0.00521498	NA	NA	1.42859	NA			-10.9127	3.33776e-18
C.osakensis_01695	35.41	NP_651882.1 uncharacterized protein Dmel_CG11550	48.148	XP_026302052.1 uncharacterized protein LOC413056	77.741	XP_024888293.1 uncharacterized protein LOC112465123	-3.69851	0.000130586	-5.40907	3.63439e-05	2.61698	0.449481	-2.57839	0.499124			-5.39916	7.74577e-09
C.osakensis_01696	44.147	NP_651882.1 uncharacterized protein Dmel_CG11550	67.442	XP_026302052.1 uncharacterized protein LOC413056	90.698	XP_024888248.1 alpha-tocopherol transfer protein-like	-3.20999	3.42145e-14	-2.28729	2.62805e-07	0.151011	0.946091	1.00097	0.37853			-7.0494	1.68912e-22
C.osakensis_01697	41.806	NP_651882.1 uncharacterized protein Dmel_CG11550	65.449	XP_026302052.1 uncharacterized protein LOC413056	87.708	XP_024888248.1 alpha-tocopherol transfer protein-like	-2.70328	2.34521e-07	-1.78351	8.30902e-05	0.548946	0.764237	0.74726	0.540639			-5.42487	3.50236e-15
C.osakensis_01698	42.809	NP_651882.1 uncharacterized protein Dmel_CG11550	66.113	XP_026302052.1 uncharacterized protein LOC413056	87.375	XP_024888248.1 alpha-tocopherol transfer protein-like	-1.79848	1.56638e-17	-1.56904	2.49892e-13	0.165868	0.781758	0.805918	0.00498344			-3.96798	5.076e-25
C.osakensis_01699	43.455	NP_611489.1 cuticular protein 57A, isoform A	63.978	XP_001122183.1 cuticle protein 16.8	90.426	XP_024888250.1 cuticle protein 21-like	1.19626	0.269661	-2.34638	0.120165	-1.32097	0.106174	-2.82474	0.0937394			0.0903079	0.972192
C.osakensis_01700	63.819	NP_523805.1 TATA binding protein	85.062	XP_394229.2 TATA-box-binding protein	93.416	XP_024888288.1 TATA-box-binding protein-like	-0.0959242	0.79771	0.15041	0.734738	-0.230382	0.647347	0.116325	0.862073			-0.189855	0.653539
C.osakensis_01701			43.704	XP_026298759.1 uncharacterized protein LOC100578445 isoform X2	73.609	XP_024888262.1 uncharacterized protein LOC112465103, partial	1.51808	0.686439	-1.27502	0.64116	2.33736	NA	-0.411807	NA			-4.86961	0.0171837
C.osakensis_01702	53.365	NP_608681.2 vesicular glutamate transporter, isoform A	83.333	XP_016769540.1 vesicular glutamate transporter 1	95	XP_024888301.1 vesicular glutamate transporter 1-like isoform X2	-6.18812	2.76235e-05	-7.46883	1.30925e-07	-1.30971	NA	-0.593133	NA			-8.45277	1.32334e-09
C.osakensis_01703	63.75	NP_608682.3 uncharacterized protein Dmel_CG18641	85.429	XP_394227.2 phospholipase A1 member A	95.522	XP_024888232.1 pancreatic lipase-related protein 2-like	-3.86995	0.15381	-2.43942	0.543948	NA	NA	NA	NA			-6.62629	2.78025e-05
C.osakensis_01704							-5.31458	0.00445588	-5.17028	0.00450969	NA	NA	NA	NA			-7.75304	6.62766e-08
C.osakensis_01705	37.415	NP_609227.1 uncharacterized protein Dmel_CG13398, isoform A	65.696	XP_001122793.3 fibroblast growth factor receptor substrate 2	75.356	XP_024888274.1 fibroblast growth factor receptor substrate 2 isoform X2	1.09601	0.000635277	0.40012	0.259609	0.15697	0.71789	-0.296291	0.444516			0.140017	0.766315
C.osakensis_01706	36.15	NP_609045.2 intraflagellar transport 52	77.962	XP_006562603.1 intraflagellar transport protein 52 homolog	95.012	XP_024888285.1 intraflagellar transport protein 52 homolog isoform X1	0.497777	0.130481	0.0806074	0.84658	0.191261	0.731288	-0.196153	0.745703			0.352349	0.461587
C.osakensis_01707	67.89	NP_572354.1 nuclear factor Y-box C	90.093	XP_392156.2 nuclear transcription factor Y subunit gamma	98.148	XP_024888271.1 nuclear transcription factor Y subunit gamma-like	-0.134668	0.577848	-0.302696	0.258878	-0.0609875	0.882171	0.201899	0.617302			1.00426	0.000369322
C.osakensis_01708	66.777	NP_001245913.1 eyes absent, isoform C	90.72	XP_395983.4 eyes absent homolog 4 isoform X4	98.674	XP_024888259.1 eyes absent homolog 4	-0.761518	0.000560472	-0.842725	0.0200146	-0.160289	0.729595	0.0359461	0.965193			-2.92947	2.67462e-14
C.osakensis_01709	51.852	NP_652578.1 uncharacterized protein Dmel_CG6115, isoform A	75.309	XP_016773117.2 electron transfer flavoprotein regulatory factor 1	90.741	XP_024888260.1 trafficking protein particle complex subunit 2-like protein	-1.17094	6.66363e-08	-0.887932	0.0201481	-0.37468	0.223197	-0.295231	0.567833			-1.37735	0.00888603
C.osakensis_01710	45.714	NP_610662.1 uncharacterized protein Dmel_CG9067	78.169	XP_625121.3 trafficking protein particle complex subunit 2-like protein	95.775	XP_024888260.1 trafficking protein particle complex subunit 2-like protein	0.973212	8.73116e-05	0.932274	0.00130673	-0.437717	0.0591433	0.211446	0.556255			0.675626	0.069194
C.osakensis_01711	78.839	NP_572524.1 chaperonin containing TCP1 subunit 2	91.028	XP_393300.2 T-complex protein 1 subunit beta	95.327	XP_024888227.1 T-complex protein 1 subunit beta	0.357006	0.116642	0.355215	0.134766	-0.0982708	0.685189	0.011785	0.97929			0.317936	0.296415
C.osakensis_01712	44.444	NP_647637.1 uncharacterized protein Dmel_CG13919	86.719	XP_006564161.1 transmembrane protein 60			0.350285	0.391329	0.583471	0.1135	-0.25237	0.667505	0.194314	0.78012			1.08428	0.00449574
C.osakensis_01713			65.238	XP_026297053.1 uncharacterized protein LOC725097 isoform X1	92.13	XP_024888231.1 uncharacterized protein LOC112465087 isoform X2	0.481181	0.0410193	0.361168	0.272968	-0.490757	0.0547188	-0.14307	0.76425			-1.23952	0.00133455
C.osakensis_01714
C.osakensis_01715			44.585	XP_026297166.1 uncharacterized protein LOC100576233	84.018	XP_024870544.1 uncharacterized protein LOC112453817	1.87081	0.0285402	-1.53129	0.127934	2.64577	0.0223224	-1.21979	0.396474			-2.2342	0.179106
C.osakensis_01716	37.42	NP_648779.1 uncharacterized protein Dmel_CG16979	60.892	XP_006557582.1 ufm1-specific protease 2 isoform X1	88.428	XP_024882245.1 ufm1-specific protease 2	-0.203204	0.281576	0.390627	0.0731814	-0.0417184	0.900284	0.0172898	0.969021			0.719464	0.000400269
C.osakensis_01717	52.97	NP_651879.1 partner of drosha, isoform A	86.184	XP_006559676.1 microprocessor complex subunit DGCR8 isoform X2	93.199	XP_024882258.1 microprocessor complex subunit DGCR8	0.216505	0.47655	-0.44673	0.200374	0.236589	0.640414	-0.52542	0.217481			0.351141	0.306908
C.osakensis_01718			36.641	XP_026297264.1 uncharacterized protein LOC100577805 isoform X2	84.643	XP_024882249.1 dynein regulatory complex protein 10-like	-5.26847	0.000794636	-5.60346	0.000116855	-1.28208	NA	0.462506	NA			1.04406	0.202923
C.osakensis_01719	57.24	NP_572302.2 Rabconnectin-3A	89.014	XP_026297346.1 dmX-like protein 2 isoform X3	96.824	XP_024882231.1 dmX-like protein 2 isoform X3	0.920259	0.000305882	0.734372	0.00650544	0.284508	0.101579	0.124319	0.555963			0.954102	0.00223947
C.osakensis_01720	46.245	NP_651776.2 uncharacterized protein Dmel_CG1983, isoform A	64.777	XP_623518.1 pyridoxal phosphate homeostasis protein	90.079	XP_024882241.1 pyridoxal phosphate homeostasis protein	1.21494	5.0734e-09	0.890609	7.82132e-05	-0.19463	0.437177	0.0269717	0.948013			0.270431	0.340249
C.osakensis_01721	57.618	NP_611855.1 uncharacterized protein Dmel_CG3803	69.249	XP_394095.3 cytochrome c oxidase assembly protein COX15 homolog isoform X1	90.553	XP_024882239.1 cytochrome c oxidase assembly protein COX15 homolog	0.265663	0.159747	0.211929	0.467802	-0.0699233	0.846944	0.05547	0.897935			0.358191	0.181406
C.osakensis_01722	50.355	NP_001287404.1 uncoordinated 79, isoform F	78.508	XP_026296589.1 protein unc-79 homolog isoform X1	95.148	XP_024882220.1 protein unc-79 homolog isoform X1	-1.00409	0.00369052	-1.98201	7.14089e-10	1.16591	0.000521338	-0.430823	0.440071			-4.15892	7.97265e-10
C.osakensis_01723	25.797	NP_649195.1 uncharacterized protein Dmel_CG13813	27.094	XP_026301086.1 uncharacterized protein LOC409502	71.707	XP_024867419.1 uncharacterized protein LOC112451789	1.47445	2.52206e-10	-0.245976	0.429185	-0.117295	0.616014	-0.714234	0.000168022			-1.76746	3.24124e-05
C.osakensis_01724							-2.32944	1.5935e-07	-1.32871	0.00441715	0.415791	0.734724	1.03056	0.171463			-2.08552	1.00387e-05
C.osakensis_01725	42.965	NP_727538.1 rhomboid-4, isoform A	62.031	XP_395780.4 rhomboid-related protein 2 isoform X1	94.831	XP_024867378.1 rhomboid-related protein 3-like isoform X1	-0.590284	0.00121902	-0.929537	0.000286525	0.0405167	0.927	-0.262116	0.482057			0.170698	0.802838
C.osakensis_01726	35.069	NP_572823.1 uncharacterized protein Dmel_CG15725	52.607	XP_006561981.1 uncharacterized protein LOC102653920	85.848	XP_024867410.1 RE1-silencing transcription factor
C.osakensis_01727
C.osakensis_01728	55.938	NP_001262185.1 uncharacterized protein Dmel_CG43980, isoform C	90.284	XP_006570050.2 ankyrin repeat and BTB/POZ domain-containing protein BTBD11 isoform X2	98.262	XP_024867400.1 ankyrin repeat and BTB/POZ domain-containing protein BTBD11 isoform X3	-0.961846	0.000243487	-0.644325	0.0559386	0.137995	0.854674	0.262518	0.656939			1.36103	3.92751e-05
C.osakensis_01729	47.123	NP_725242.1 NAT1, isoform A	84.678	XP_026297162.1 eukaryotic translation initiation factor 4 gamma 2 isoform X1	97.569	XP_024867391.1 eukaryotic translation initiation factor 4 gamma 2	-0.369545	0.00141768	-0.105825	0.694708	0.147513	0.50599	0.106001	0.733433			0.05444	0.827381
C.osakensis_01730	52.877	NP_610618.1 uncharacterized protein Dmel_CG12325, isoform A	72.678	XP_623489.2 periodic tryptophan protein 2 homolog	92.505	XP_024867384.1 periodic tryptophan protein 2 homolog	0.232557	0.250524	-0.132066	0.660115	0.110078	0.773156	0.011982	0.984606			0.270275	0.435019
C.osakensis_01731	49.187	NP_729666.2 elongase 68alpha	87.097	XP_026297116.1 elongation of very long chain fatty acids protein 4	90.402	XP_024867390.1 elongation of very long chain fatty acids protein 4-like	-7.5901	2.57531e-08	-3.92229	1.37776e-17	-2.93233	0.47001	5.38172	0.00467665			-6.95465	7.86294e-14
C.osakensis_01732	40.157	NP_996353.1 RNA-binding protein 4F, isoform B	65.882	XP_394225.4 squamous cell carcinoma antigen recognized by T-cells 3	88.274	XP_024867405.1 squamous cell carcinoma antigen recognized by T-cells 3-like	-0.152155	0.419416	0.0649669	0.81185	-0.182656	0.516618	-0.0514072	0.897075			0.250465	0.385424
C.osakensis_01733	41.53	NP_649518.1 vacuolar protein sorting 37B, isoform A	81.193	XP_001120612.1 vacuolar protein sorting-associated protein 37B	92.593	XP_024867369.1 vacuolar protein sorting-associated protein 37B	0.0185113	0.941245	0.125793	0.691117	-0.26219	0.232279	-0.0110383	0.986674			0.29635	0.386038
C.osakensis_01734	44.531	NP_477052.2 ornithine decarboxylase 1	79.83	XP_393529.3 ornithine decarboxylase	91.72	XP_024867413.1 ornithine decarboxylase 1-like	0.187328	0.155065	-0.192758	0.427615	-0.112172	0.592926	-0.0372313	0.922976			1.34711	5.31954e-12
C.osakensis_01735	76.852	NP_523792.2 FK506-binding protein 12kD	94.495	XP_016772675.1 12 kDa FK506-binding protein	98.165	XP_024867414.1 peptidyl-prolyl cis-trans isomerase FKBP1A	0.109623	0.54071	-0.0247361	0.943725	-0.065765	0.783787	-0.0468008	0.916814			1.52715	1.21536e-09
C.osakensis_01736	35.088	NP_728008.1 uncharacterized protein Dmel_CG9676	38.537	XP_026297199.1 chymotrypsin-1	63.551	XP_024872406.1 chymotrypsin-1-like	-10.7654	7.39685e-18	-10.441	2.52412e-06	-4.35522	0.0706064	3.09108	NA			-10.6218	2.17376e-43
C.osakensis_01737	36.792	NP_573150.2 uncharacterized protein Dmel_CG4653	33.981	XP_026297199.1 chymotrypsin-1	70.297	XP_024872403.1 chymotrypsin-1-like, partial	NA	NA	-3.02797	0.381925	NA	NA	NA	NA			NA	NA
C.osakensis_01738	38.889	NP_728008.1 uncharacterized protein Dmel_CG9676	44.978	XP_026297199.1 chymotrypsin-1	71.121	XP_024872403.1 chymotrypsin-1-like, partial	-8.22228	2.01742e-09	-8.68282	0.00030047	-2.92394	NA	3.32384	NA			-10.3712	1.22869e-16
C.osakensis_01739	39.111	NP_650604.1 uncharacterized protein Dmel_CG5255	31.287	XP_001120112.3 serine protease 53	74.167	XP_024872406.1 chymotrypsin-1-like	-11.4377	1.12286e-19	-10.5958	1.08128e-06	-6.54078	0.336312	5.21596	0.468717			-8.59951	0.000182456
C.osakensis_01740	39.921	NP_728008.1 uncharacterized protein Dmel_CG9676	46.725	XP_026297199.1 chymotrypsin-1	74.167	XP_024872406.1 chymotrypsin-1-like	-9.79232	6.63598e-13	-11.3399	4.1851e-12	NA	NA	2.73398	NA			-10.087	4.46697e-14
C.osakensis_01741	34.021	NP_001285866.1 uncharacterized protein Dmel_CG34164, isoform C	46.341	XP_026298319.1 uncharacterized protein LOC102655057	82.353	XP_024872406.1 chymotrypsin-1-like	2.05264	0.634863	-0.33654	NA	2.84843	NA	-2.85023	NA			-4.74921	0.0249618
C.osakensis_01742	54.924	NP_722816.1 out at first, isoform C	83.513	XP_016773380.1 out at first protein	98.195	XP_024872402.1 out at first protein	0.640342	0.0398068	0.253994	0.536296	0.136662	0.796711	-0.128446	0.816469			-1.06288	0.00183606
C.osakensis_01743	51.887	NP_611826.1 uncharacterized protein Dmel_CG5532, isoform A	61.765	XP_001120404.1 transmembrane protein 14C	88.235	XP_024872390.1 calnexin-like isoform X2	0.464488	0.09115	0.724014	0.0032666	-0.155963	0.476984	-0.280311	0.208063			0.606395	0.0868756
C.osakensis_01744	60.217	NP_733286.1 calnexin 99A, isoform A	68.476	XP_006558924.1 calnexin isoform X2	88.616	XP_024872390.1 calnexin-like isoform X2	1.03393	7.82809e-17	0.71974	0.00012225	-0.220245	0.129136	-0.0041306	0.99272			0.653328	0.0361749
C.osakensis_01745	33.835	NP_572550.2 ric8a, isoform A	62.239	XP_395308.3 synembryn	90.619	XP_024872386.1 synembryn	0.653383	0.000328817	0.361712	0.158711	-0.0226261	0.95016	0.0325967	0.943409			0.101524	0.707134
C.osakensis_01746	36.066	NP_609084.1 fibroblast growth factor receptor 1 oncogene partner 2, isoform A	83.251	XP_395017.2 FGFR1 oncogene partner 2 homolog	94.608	XP_024872387.1 FGFR1 oncogene partner 2 homolog	0.487939	0.0451618	0.39777	0.152783	-0.185986	0.584066	-0.0320146	0.951289			0.336803	0.298502
C.osakensis_01747	56.78	NP_733447.1 tramtrack, isoform F	53.75	XP_393594.3 broad-complex core protein isoforms 1/2/3/4/5 isoform X1	74.028	XP_024872405.1 longitudinals lacking protein, isoforms H/M/V-like
C.osakensis_01748	52.185	NP_608382.2 uncharacterized protein Dmel_CG1504, isoform B	75.312	XP_016769165.1 leucine-rich repeat-containing protein 15 isoform X1	95.262	XP_024878503.1 leucine-rich repeat and immunoglobulin-like domain-containing nogo receptor-interacting protein 1 isoform X1	-4.94635	0.000293595	-6.8276	2.31919e-06	1.84408	NA	-1.83906	NA			-8.30072	3.60683e-10
[truncated: 14,306 more rows]

## Sheet: Table S2
Table S2. Summary of in situ hybridization probe sequences, their expression patterns reported in Gotoh et al. (2017) , and BLAST search results against the C. osakensis genome and annotated coding sequences in this study.
[truncated: 131 more rows]
